# Supplementary material for: Typification and taxonomic remarks on five species names in Cytisus (Fabaceae)
Source: PhytoKeys. 2020 Aug 7;155:1–14. doi: 10.3897/phytokeys.155.54224 (PMC7428461; doi:10.3897/phytokeys.155.54224)
Supplement: XML Treatment for Cytisus candidus [file phytokeys.155.54224-treatment2.xml]

<!DOCTYPE tp:taxon-treatment
  PUBLIC "-//TaxonX//DTD Taxonomic Treatment Publishing DTD v0 20100105//EN" "tax-treatment-NSO.dtd">
<tp:taxon-treatment xmlns:tp="http://www.plazi.org/taxpub"><tp:treatment-meta><kwd-group><label>Taxon classification</label><kwd><named-content xmlns:xlink="http://www.w3.org/1999/xlink" content-type="kingdom">Plantae</named-content></kwd><kwd><named-content xmlns:xlink="http://www.w3.org/1999/xlink" content-type="order">Fabales</named-content></kwd><kwd><named-content xmlns:xlink="http://www.w3.org/1999/xlink" content-type="family">Fabaceae</named-content></kwd></kwd-group><mixed-citation publication-type="journal"><person-group><name><surname>Domina</surname><given-names>Gianniantonio</given-names></name><name><surname>Bartolucci</surname><given-names>Fabrizio</given-names></name><name><surname>Mráz</surname><given-names>Patrik</given-names></name><name><surname>Peruzzi</surname><given-names>Lorenzo</given-names></name><name><surname>Conti</surname><given-names>Fabio</given-names></name><name><surname>Šída</surname><given-names>Otakar</given-names></name><name><surname>Galasso</surname><given-names>Gabriele</given-names></name></person-group><article-title>Typification and taxonomic remarks on five species names in <italic><tp:taxon-name><tp:taxon-name-part taxon-name-part-type="genus" reg="Cytisus">Cytisus</tp:taxon-name-part></tp:taxon-name></italic> (<tp:taxon-name><tp:taxon-name-part taxon-name-part-type="family">Fabaceae</tp:taxon-name-part></tp:taxon-name>)</article-title><source>PhytoKeys</source><day>07</day><month>8</month><year>2020</year><volume>155</volume><fpage>1</fpage><lpage>14</lpage><pub-id pub-id-type="doi">10.3897/phytokeys.155.54224</pub-id></mixed-citation></tp:treatment-meta><tp:nomenclature><tp:taxon-name><object-id xmlns:xlink="http://www.w3.org/1999/xlink" content-type="arpha" xlink:type="simple">C9E338B3-A532-5346-B6CE-430BE7B50A63</object-id>
            <tp:taxon-name-part taxon-name-part-type="genus" reg="Cytisus">Cytisus</tp:taxon-name-part>
            <tp:taxon-name-part taxon-name-part-type="species" reg="candidus">candidus</tp:taxon-name-part>
          </tp:taxon-name><tp:taxon-authority>C.Presl, Fl. Sicul.: XIX. 1826. [October 1826]</tp:taxon-authority><tp:nomenclature-citation-list><tp:nomenclature-citation><tp:taxon-name><tp:taxon-name-part taxon-name-part-type="genus" reg="Cytisus"/> <tp:taxon-name-part taxon-name-part-type="species" reg="spinescens"/></tp:taxon-name><comment>≡ [after typification, see below] <tp:taxon-name><tp:taxon-name-part taxon-name-part-type="genus" reg="Cytisus">C.</tp:taxon-name-part> <tp:taxon-name-part taxon-name-part-type="species" reg="spinescens">spinescens</tp:taxon-name-part></tp:taxon-name> Sieber ex Spreng., Syst. Veg., ed. 16 3: 225. 1826. [January–March 1826] </comment></tp:nomenclature-citation></tp:nomenclature-citation-list></tp:nomenclature><tp:treatment-sec sec-type="Ind. Loc" id="SECID0EJDAE"><title>Ind. Loc.</title><p>: “[Sicilia]”.</p></tp:treatment-sec><tp:treatment-sec sec-type="material" id="SECID0EODAE"><title>Type</title><p>(lectotype, here designated): Italy. [The label written by K.B. Presl] <italic><tp:taxon-name><tp:taxon-name-part taxon-name-part-type="genus" reg="Cytisus">Cytisus</tp:taxon-name-part> <tp:taxon-name-part taxon-name-part-type="species" reg="candidus">candidus</tp:taxon-name-part></tp:taxon-name></italic> Presl. / Mons Garganus Apulia / collegit Sieber // [printed label of F.W. Sieber: <tp:taxon-name><tp:taxon-name-part taxon-name-part-type="kingdom">Plantae</tp:taxon-name-part></tp:taxon-name><tp:taxon-name>Neapolitanae</tp:taxon-name> et Apulae] <italic><tp:taxon-name><tp:taxon-name-part taxon-name-part-type="genus" reg="Cytisus">Cytisus</tp:taxon-name-part> <tp:taxon-name-part taxon-name-part-type="species" reg="spinosus">spinosus</tp:taxon-name-part></tp:taxon-name></italic>, Dec. Stachelicter Bohnenbaum. Auf felsigten nakten Stellen der Südseite des Berges Gargano, May 1812, <italic>F.W. Sieber s.n.</italic> (<abbrev xmlns:xlink="http://www.w3.org/1999/xlink" xlink:title="National Museum, Prague" xlink:type="simple">PR</abbrev> 375660!, Fig. <xref ref-type="fig" rid="F1">1C</xref>; isolectotypes <abbrev xmlns:xlink="http://www.w3.org/1999/xlink" xlink:title="Charles University, Prague" xlink:type="simple">PRC</abbrev> 454917! [Fig. <xref ref-type="fig" rid="F1">1D</xref>], JE 00021324 [digital photo!], W 333912 [digital photo!, the plant in the left bottom corner and the plant in the right top corner] [Fig. <xref ref-type="fig" rid="F2">2B</xref>]).</p><fig id="F2" position="float" orientation="portrait"><object-id xmlns:xlink="http://www.w3.org/1999/xlink" content-type="doi" xlink:type="simple">10.3897/phytokeys.155.54224.figure2</object-id><object-id xmlns:xlink="http://www.w3.org/1999/xlink" content-type="arpha" xlink:type="simple">776532EC-C36D-583E-BED8-E8811704BFE0</object-id><label>Figure 2.</label><caption><p><bold>A</bold> The specimen <abbrev xmlns:xlink="http://www.w3.org/1999/xlink" xlink:title="National Museum, Prague" xlink:type="simple">PR</abbrev> 375417 here designated as lectotype of <italic><tp:taxon-name><tp:taxon-name-part taxon-name-part-type="genus" reg="Cytisus">Cytisus</tp:taxon-name-part> <tp:taxon-name-part taxon-name-part-type="species" reg="spinescens">spinescens</tp:taxon-name-part></tp:taxon-name></italic> C.Presl, <italic>nom. illeg.</italic><bold>B</bold> The herbarium sheet W 333912 bearing on the right bottom corner the isolectotype here designated of <italic><tp:taxon-name><tp:taxon-name-part taxon-name-part-type="genus" reg="Cytisus">C.</tp:taxon-name-part> <tp:taxon-name-part taxon-name-part-type="species" reg="spinescens">spinescens</tp:taxon-name-part></tp:taxon-name></italic> C.Presl and on the right top and on the left bottom corners the isolectotypes of <italic><tp:taxon-name><tp:taxon-name-part taxon-name-part-type="genus" reg="Cytisus">C.</tp:taxon-name-part> <tp:taxon-name-part taxon-name-part-type="species" reg="candidus">candidus</tp:taxon-name-part></tp:taxon-name></italic> C.Presl <bold>C</bold> The specimen <abbrev xmlns:xlink="http://www.w3.org/1999/xlink" xlink:title="Charles University, Prague" xlink:type="simple">PRC</abbrev> 450971 here designated as isolectotype of <italic><tp:taxon-name><tp:taxon-name-part taxon-name-part-type="genus" reg="Cytisus">C.</tp:taxon-name-part> <tp:taxon-name-part taxon-name-part-type="species" reg="spinescens">spinescens</tp:taxon-name-part></tp:taxon-name></italic> C.Presl, <italic>nom. illeg.</italic><bold>D</bold> The specimen <abbrev xmlns:xlink="http://www.w3.org/1999/xlink" xlink:title="Charles University, Prague" xlink:type="simple">PRC</abbrev> 452282 here designated as isolectotype of <italic><tp:taxon-name><tp:taxon-name-part taxon-name-part-type="genus" reg="Cytisus">C.</tp:taxon-name-part> <tp:taxon-name-part taxon-name-part-type="species" reg="spinescens">spinescens</tp:taxon-name-part></tp:taxon-name></italic> C.Presl, <italic>nom. illeg.</italic> (all photos reproduced with permission).</p></caption><graphic xmlns:xlink="http://www.w3.org/1999/xlink" xlink:href="phytokeys-155-001-g002.jpg" position="float" orientation="portrait" xlink:type="simple" id="oo_440032.jpg"><uri content-type="original_file" xlink:type="simple">https://binary.pensoft.net/fig/440032</uri></graphic></fig></tp:treatment-sec><tp:treatment-sec><!--Section generated to contain objects referenced in tp:taxon-treatment.--><fig id="F1" position="float" orientation="portrait"><object-id xmlns:xlink="http://www.w3.org/1999/xlink" content-type="doi" xlink:type="simple">10.3897/phytokeys.155.54224.figure1</object-id><object-id xmlns:xlink="http://www.w3.org/1999/xlink" content-type="arpha" xlink:type="simple">F7ACDD44-1914-5B46-847B-BD589834C157</object-id><label>Figure 1.</label><caption><p><bold>A</bold> The specimen of <italic><tp:taxon-name><tp:taxon-name-part taxon-name-part-type="genus" reg="Cytisus">Cytisus</tp:taxon-name-part> <tp:taxon-name-part taxon-name-part-type="species" reg="affinis">affinis</tp:taxon-name-part></tp:taxon-name></italic> C.Presl (<abbrev xmlns:xlink="http://www.w3.org/1999/xlink" xlink:title="Charles University, Prague" xlink:type="simple">PRC</abbrev> 450903) here designated as lectotype of the name <bold>B</bold> The specimen of <italic><tp:taxon-name><tp:taxon-name-part taxon-name-part-type="genus" reg="Cytisus">C.</tp:taxon-name-part> <tp:taxon-name-part taxon-name-part-type="species" reg="affinis">affinis</tp:taxon-name-part></tp:taxon-name></italic> C.Presl (<abbrev xmlns:xlink="http://www.w3.org/1999/xlink" xlink:title="National Museum, Prague" xlink:type="simple">PR</abbrev> 375413) <bold>C</bold> The specimen (<abbrev xmlns:xlink="http://www.w3.org/1999/xlink" xlink:title="National Museum, Prague" xlink:type="simple">PR</abbrev> 375660) here designated as lectotype of the names <italic><tp:taxon-name><tp:taxon-name-part taxon-name-part-type="genus" reg="Cytisus">C.</tp:taxon-name-part> <tp:taxon-name-part taxon-name-part-type="species" reg="candidus">candidus</tp:taxon-name-part></tp:taxon-name></italic> C.Presl and <italic><tp:taxon-name><tp:taxon-name-part taxon-name-part-type="genus" reg="Cytisus">C.</tp:taxon-name-part> <tp:taxon-name-part taxon-name-part-type="species" reg="spinescens">spinescens</tp:taxon-name-part></tp:taxon-name></italic> Sieber ex Spreng. <bold>D</bold> The specimen of <italic><tp:taxon-name><tp:taxon-name-part taxon-name-part-type="genus" reg="Cytisus">C.</tp:taxon-name-part> <tp:taxon-name-part taxon-name-part-type="species" reg="candidus">candidus</tp:taxon-name-part></tp:taxon-name></italic> C.Presl (<abbrev xmlns:xlink="http://www.w3.org/1999/xlink" xlink:title="Charles University, Prague" xlink:type="simple">PRC</abbrev> 454917) here designated as isolectotype of the name (all photos reproduced with permission).</p></caption><graphic xmlns:xlink="http://www.w3.org/1999/xlink" xlink:href="phytokeys-155-001-g001.jpg" position="float" orientation="portrait" xlink:type="simple" id="oo_440031.jpg"><uri content-type="original_file" xlink:type="simple">https://binary.pensoft.net/fig/440031</uri></graphic></fig></tp:treatment-sec></tp:taxon-treatment>
