# Supplementary material for: Typification and taxonomic remarks on five species names in Cytisus (Fabaceae)
Source: PhytoKeys. 2020 Aug 7;155:1–14. doi: 10.3897/phytokeys.155.54224 (PMC7428461; doi:10.3897/phytokeys.155.54224)
Supplement: XML Treatment for Cytisus spinescens [file phytokeys.155.54224-treatment3.xml]

<!DOCTYPE tp:taxon-treatment
  PUBLIC "-//TaxonX//DTD Taxonomic Treatment Publishing DTD v0 20100105//EN" "tax-treatment-NSO.dtd">
<tp:taxon-treatment xmlns:tp="http://www.plazi.org/taxpub"><tp:treatment-meta><kwd-group><label>Taxon classification</label><kwd><named-content xmlns:xlink="http://www.w3.org/1999/xlink" content-type="kingdom">Plantae</named-content></kwd><kwd><named-content xmlns:xlink="http://www.w3.org/1999/xlink" content-type="order">Fabales</named-content></kwd><kwd><named-content xmlns:xlink="http://www.w3.org/1999/xlink" content-type="family">Fabaceae</named-content></kwd></kwd-group><mixed-citation publication-type="journal"><person-group><name><surname>Domina</surname><given-names>Gianniantonio</given-names></name><name><surname>Bartolucci</surname><given-names>Fabrizio</given-names></name><name><surname>Mráz</surname><given-names>Patrik</given-names></name><name><surname>Peruzzi</surname><given-names>Lorenzo</given-names></name><name><surname>Conti</surname><given-names>Fabio</given-names></name><name><surname>Šída</surname><given-names>Otakar</given-names></name><name><surname>Galasso</surname><given-names>Gabriele</given-names></name></person-group><article-title>Typification and taxonomic remarks on five species names in <italic><tp:taxon-name><tp:taxon-name-part taxon-name-part-type="genus" reg="Cytisus">Cytisus</tp:taxon-name-part></tp:taxon-name></italic> (<tp:taxon-name><tp:taxon-name-part taxon-name-part-type="family">Fabaceae</tp:taxon-name-part></tp:taxon-name>)</article-title><source>PhytoKeys</source><day>07</day><month>8</month><year>2020</year><volume>155</volume><fpage>1</fpage><lpage>14</lpage><pub-id pub-id-type="doi">10.3897/phytokeys.155.54224</pub-id></mixed-citation></tp:treatment-meta><tp:nomenclature><tp:taxon-name><object-id xmlns:xlink="http://www.w3.org/1999/xlink" content-type="arpha" xlink:type="simple">E4B17467-9873-5C11-BAE3-C2B4C62FBD2B</object-id>
            <tp:taxon-name-part taxon-name-part-type="genus" reg="Cytisus">Cytisus</tp:taxon-name-part>
            <tp:taxon-name-part taxon-name-part-type="species" reg="spinescens">spinescens</tp:taxon-name-part>
          </tp:taxon-name><tp:taxon-authority>C.Presl, Fl. Sicul.: XIX. 1826. [October 1826] nom. illeg. (Art. 53.1. of the ICN)</tp:taxon-authority><tp:nomenclature-citation-list><tp:nomenclature-citation><tp:taxon-name><tp:taxon-name-part taxon-name-part-type="genus" reg="Cytisus"/> <tp:taxon-name-part taxon-name-part-type="species" reg="spinescens"/></tp:taxon-name><comment>= <tp:taxon-name><tp:taxon-name-part taxon-name-part-type="genus" reg="Cytisus">Cytisus</tp:taxon-name-part> <tp:taxon-name-part taxon-name-part-type="species" reg="spinescens">spinescens</tp:taxon-name-part></tp:taxon-name> Sieber ex Spreng. </comment></tp:nomenclature-citation><tp:nomenclature-citation><tp:taxon-name><tp:taxon-name-part taxon-name-part-type="genus" reg="Chamaecytisus"/> <tp:taxon-name-part taxon-name-part-type="species" reg="spinescens"/></tp:taxon-name><comment>≡ <tp:taxon-name><tp:taxon-name-part taxon-name-part-type="genus" reg="Chamaecytisus">Chamaecytisus</tp:taxon-name-part> <tp:taxon-name-part taxon-name-part-type="species" reg="spinescens">spinescens</tp:taxon-name-part></tp:taxon-name> Rothm., Feddes Repert. Spec. Nov. Regni Veg. 53(2): 143. 1944. [1 June 1944] </comment></tp:nomenclature-citation></tp:nomenclature-citation-list></tp:nomenclature><tp:treatment-sec sec-type="Ind. Loc" id="SECID0EQJAE"><title>Ind. Loc.</title><p>: “[Sicilia]”.</p></tp:treatment-sec><tp:treatment-sec sec-type="material" id="SECID0EVJAE"><title>Type</title><p>(lectotype, here designated): Italy. [The label written by K.B. Presl] <italic><tp:taxon-name><tp:taxon-name-part taxon-name-part-type="genus" reg="Cytisus">Cytisus</tp:taxon-name-part> <tp:taxon-name-part taxon-name-part-type="species" reg="spinescens">spinescens</tp:taxon-name-part></tp:taxon-name></italic> Presl non Spr. / Insula Capri et in Sicilia, a Schleichero et collegit Sieber. // [The label written by L. Thomas] <italic><tp:taxon-name><tp:taxon-name-part taxon-name-part-type="genus" reg="Cytisus">Cytisus</tp:taxon-name-part> <tp:taxon-name-part taxon-name-part-type="species" reg="nanus">nanus</tp:taxon-name-part></tp:taxon-name></italic> Willd seu nova species / Calabre, s.d., <italic>s.coll.</italic> [<italic>L. Thomas</italic>] <italic>s.n.</italic> (<abbrev xmlns:xlink="http://www.w3.org/1999/xlink" xlink:title="National Museum, Prague" xlink:type="simple">PR</abbrev> 375417!, Fig. <xref ref-type="fig" rid="F2">2A</xref>; isolectotypes <abbrev xmlns:xlink="http://www.w3.org/1999/xlink" xlink:title="Charles University, Prague" xlink:type="simple">PRC</abbrev> 450971! [Fig. <xref ref-type="fig" rid="F2">2C</xref>], <abbrev xmlns:xlink="http://www.w3.org/1999/xlink" xlink:title="Charles University, Prague" xlink:type="simple">PRC</abbrev> 452282! [Fig. <xref ref-type="fig" rid="F2">2D</xref>], W 333912 [digital photo!, the plant in the right bottom corner] [Fig. <xref ref-type="fig" rid="F2">2B</xref>]).</p></tp:treatment-sec><tp:treatment-sec sec-type="notes" id="SECID0EHLAE"><title>Note.</title><p>During his professional life, K.B. Presl worked simultaneously as curator of Prague National Museum collections [at that time Patriotic Museum in Bohemia] (1823–1846) and in various positions in other Prague institutions (<xref ref-type="bibr" rid="B12">Maiwald 1904</xref>: 180; <xref ref-type="bibr" rid="B24">Skočdopolová 1995</xref>). At the beginning of his career, he taught economic botany in the garden of Count of Malabaila de Canal (from 1826), later at the Faculty of Medicine (from 1829) and Philosophy (from 1833). As noted by <xref ref-type="bibr" rid="B24">Skočdopolová (1995)</xref>, Presl frequently transferred herbarium specimens from Museum collections to his office at the university because of more suitable conditions for his work. For this reason, K.B. Presl’s collections, including types, are variously distributed between today’s herbaria <abbrev xmlns:xlink="http://www.w3.org/1999/xlink" xlink:title="National Museum, Prague" xlink:type="simple">PR</abbrev> and <abbrev xmlns:xlink="http://www.w3.org/1999/xlink" xlink:title="Charles University, Prague" xlink:type="simple">PRC</abbrev>. After a detailed search for original material of the above mentioned names, we found seven specimens deposited in <abbrev xmlns:xlink="http://www.w3.org/1999/xlink" xlink:title="National Museum, Prague" xlink:type="simple">PR</abbrev> and <abbrev xmlns:xlink="http://www.w3.org/1999/xlink" xlink:title="Charles University, Prague" xlink:type="simple">PRC</abbrev> putatively belonging to different gatherings and identified as three distinct taxa. We found two specimens of <italic><tp:taxon-name><tp:taxon-name-part taxon-name-part-type="genus" reg="Cytisus">C.</tp:taxon-name-part> <tp:taxon-name-part taxon-name-part-type="species" reg="affinis">affinis</tp:taxon-name-part></tp:taxon-name></italic> C.Presl (<abbrev xmlns:xlink="http://www.w3.org/1999/xlink" xlink:title="Charles University, Prague" xlink:type="simple">PRC</abbrev> 450903 [Fig. <xref ref-type="fig" rid="F1">1A</xref>], <abbrev xmlns:xlink="http://www.w3.org/1999/xlink" xlink:title="National Museum, Prague" xlink:type="simple">PR</abbrev> 375413 [Fig. <xref ref-type="fig" rid="F1">1B</xref>]) collected by the author in Sicily in 1817. The specimen deposited in <abbrev xmlns:xlink="http://www.w3.org/1999/xlink" xlink:title="Charles University, Prague" xlink:type="simple">PRC</abbrev> (Fig. <xref ref-type="fig" rid="F1">1A</xref>) bears a Presl’s label encompassing the species name and rather detailed locality, all written in italics, typical for his own collection (<xref ref-type="bibr" rid="B6">Domina and Štěpánek 2009</xref>). The specimen in <abbrev xmlns:xlink="http://www.w3.org/1999/xlink" xlink:title="National Museum, Prague" xlink:type="simple">PR</abbrev> (Fig. <xref ref-type="fig" rid="F1">1B</xref>) bears a label cut out from a specimen folder used at that time in C.M. Sternberg’s herbarium, including the species name (at varietal rank, “<tp:taxon-name><tp:taxon-name-part taxon-name-part-type="genus" reg="Cytisus">Cytisus</tp:taxon-name-part> <tp:taxon-name-part taxon-name-part-type="species" reg="triflorus">triflorus</tp:taxon-name-part></tp:taxon-name> L’her. β. <tp:taxon-name><tp:taxon-name-part taxon-name-part-type="genus" reg="Cytisus">C.</tp:taxon-name-part> <tp:taxon-name-part taxon-name-part-type="species" reg="affinis">affinis</tp:taxon-name-part></tp:taxon-name> Presl.”), locality, collector and a short diagnosis against <italic><tp:taxon-name><tp:taxon-name-part taxon-name-part-type="genus" reg="Cytisus">C.</tp:taxon-name-part> <tp:taxon-name-part taxon-name-part-type="species" reg="triflorus">triflorus</tp:taxon-name-part></tp:taxon-name></italic> L’Hér. In addition, there is attached a small label from Presl’s exsiccata collection “Flora sicula”, suggesting that duplicates of this collection were distributed in the past and can be found elsewhere. Both specimens look very similar in respect of phenology and form of preparation and although they differ in the month of collection (May versus April), this likely originates from labelling of specimens in different times, and both specimens could be part of a single gathering. Both specimens are original material. They bear the name “<italic><tp:taxon-name><tp:taxon-name-part taxon-name-part-type="genus" reg="Cytisus">Cytisus</tp:taxon-name-part> <tp:taxon-name-part taxon-name-part-type="species" reg="affinis">affinis</tp:taxon-name-part></tp:taxon-name></italic> Presl” written by himself, and in this case it seems unquestionable that the name <italic><tp:taxon-name><tp:taxon-name-part taxon-name-part-type="genus" reg="Cytisus">C.</tp:taxon-name-part> <tp:taxon-name-part taxon-name-part-type="species" reg="affinis">affinis</tp:taxon-name-part></tp:taxon-name></italic> is based on specimens collected by Presl in Sicily. In any case, bearing two different dates, we prudentially consider them as two different gatherings. As the specimen in <abbrev xmlns:xlink="http://www.w3.org/1999/xlink" xlink:title="Charles University, Prague" xlink:type="simple">PRC</abbrev> [Fig. <xref ref-type="fig" rid="F1">1A</xref>] is more complete, we designate it as the lectotype of the name. From the morphological study of this specimen it is obvious that it agrees with the short original description, so that it can be stated that <italic><tp:taxon-name><tp:taxon-name-part taxon-name-part-type="genus" reg="Cytisus">C.</tp:taxon-name-part> <tp:taxon-name-part taxon-name-part-type="species" reg="affinis">affinis</tp:taxon-name-part></tp:taxon-name></italic> C.Presl is a heterotypic synonym of <italic><tp:taxon-name><tp:taxon-name-part taxon-name-part-type="genus" reg="Cytisus">C.</tp:taxon-name-part> <tp:taxon-name-part taxon-name-part-type="species" reg="villosus">villosus</tp:taxon-name-part></tp:taxon-name></italic> Pourr. Interestingly, in the <abbrev xmlns:xlink="http://www.w3.org/1999/xlink" xlink:title="National Museum, Prague" xlink:type="simple">PR</abbrev> label this taxon is subordinate to <italic><tp:taxon-name><tp:taxon-name-part taxon-name-part-type="genus" reg="Cytisus">Cytisus</tp:taxon-name-part> <tp:taxon-name-part taxon-name-part-type="species" reg="triflorus">triflorus</tp:taxon-name-part></tp:taxon-name></italic> L’Hér., and Presl himself later recognised <italic><tp:taxon-name><tp:taxon-name-part taxon-name-part-type="genus" reg="Cytisus">C.</tp:taxon-name-part> <tp:taxon-name-part taxon-name-part-type="species" reg="affinis">affinis</tp:taxon-name-part></tp:taxon-name></italic> C.Presl as a synonym of <italic><tp:taxon-name><tp:taxon-name-part taxon-name-part-type="genus" reg="Cytisus">C.</tp:taxon-name-part> <tp:taxon-name-part taxon-name-part-type="species" reg="triflorus">triflorus</tp:taxon-name-part></tp:taxon-name></italic> [written without name’s authority], a species currently accepted under the name <italic><tp:taxon-name><tp:taxon-name-part taxon-name-part-type="genus" reg="Cytisus">C.</tp:taxon-name-part> <tp:taxon-name-part taxon-name-part-type="species" reg="villosus">villosus</tp:taxon-name-part></tp:taxon-name></italic> Pourr. (see below), in his unpublished and undated second volume of <italic>Flora Sicula</italic>.</p><p>More problematic are the specimens belonging to the original material of <italic><tp:taxon-name><tp:taxon-name-part taxon-name-part-type="genus" reg="Cytisus">Cytisus</tp:taxon-name-part> <tp:taxon-name-part taxon-name-part-type="species" reg="candidus">candidus</tp:taxon-name-part></tp:taxon-name></italic> and <italic><tp:taxon-name><tp:taxon-name-part taxon-name-part-type="genus" reg="Cytisus">C.</tp:taxon-name-part> <tp:taxon-name-part taxon-name-part-type="species" reg="spinescens">spinescens</tp:taxon-name-part></tp:taxon-name></italic>. We have found one specimen belonging to <italic><tp:taxon-name><tp:taxon-name-part taxon-name-part-type="genus" reg="Cytisus">Cytisus</tp:taxon-name-part> <tp:taxon-name-part taxon-name-part-type="species" reg="candidus">candidus</tp:taxon-name-part></tp:taxon-name></italic> in <abbrev xmlns:xlink="http://www.w3.org/1999/xlink" xlink:title="National Museum, Prague" xlink:type="simple">PR</abbrev> (<abbrev xmlns:xlink="http://www.w3.org/1999/xlink" xlink:title="National Museum, Prague" xlink:type="simple">PR</abbrev> 375660!) [Fig. <xref ref-type="fig" rid="F1">1C</xref>] and one in <abbrev xmlns:xlink="http://www.w3.org/1999/xlink" xlink:title="Charles University, Prague" xlink:type="simple">PRC</abbrev> (<abbrev xmlns:xlink="http://www.w3.org/1999/xlink" xlink:title="Charles University, Prague" xlink:type="simple">PRC</abbrev> 454917!) [Fig. <xref ref-type="fig" rid="F1">1D</xref>], both showing well preserved colours. In <abbrev xmlns:xlink="http://www.w3.org/1999/xlink" xlink:title="National Museum, Prague" xlink:type="simple">PR</abbrev> and <abbrev xmlns:xlink="http://www.w3.org/1999/xlink" xlink:title="Charles University, Prague" xlink:type="simple">PRC</abbrev>, we have also found three specimens belonging to <italic><tp:taxon-name><tp:taxon-name-part taxon-name-part-type="genus" reg="Cytisus">C.</tp:taxon-name-part> <tp:taxon-name-part taxon-name-part-type="species" reg="spinescens">spinescens</tp:taxon-name-part></tp:taxon-name></italic>: (<abbrev xmlns:xlink="http://www.w3.org/1999/xlink" xlink:title="National Museum, Prague" xlink:type="simple">PR</abbrev> 375417 [Fig. <xref ref-type="fig" rid="F2">2A</xref>], <abbrev xmlns:xlink="http://www.w3.org/1999/xlink" xlink:title="Charles University, Prague" xlink:type="simple">PRC</abbrev> 450971 [Fig. <xref ref-type="fig" rid="F2">2C</xref>], and <abbrev xmlns:xlink="http://www.w3.org/1999/xlink" xlink:title="Charles University, Prague" xlink:type="simple">PRC</abbrev> 452282 [Fig. <xref ref-type="fig" rid="F2">2D</xref>] showing very brownish tint caused probably by very slow drying.</p><p>In addition, in W there is a sheet (W333912 photo!) [Fig. <xref ref-type="fig" rid="F2">2B</xref>] bearing four specimens with four labels bearing different names and collected in several localities of peninsular Italy: <italic><tp:taxon-name><tp:taxon-name-part taxon-name-part-type="genus" reg="Cytisus">Cytisus</tp:taxon-name-part> <tp:taxon-name-part taxon-name-part-type="species" reg="spinosus">spinosus</tp:taxon-name-part></tp:taxon-name></italic> DC. (two specimens from the Gargano), <italic><tp:taxon-name><tp:taxon-name-part taxon-name-part-type="genus" reg="Cytisus">C.</tp:taxon-name-part> <tp:taxon-name-part taxon-name-part-type="species" reg="ramosissimus">ramosissimus</tp:taxon-name-part></tp:taxon-name></italic> Ten. from the mountains near Castellammare, and <italic><tp:taxon-name><tp:taxon-name-part taxon-name-part-type="genus" reg="Cytisus">C.</tp:taxon-name-part> <tp:taxon-name-part taxon-name-part-type="species" reg="nanus">nanus</tp:taxon-name-part></tp:taxon-name></italic> Willd. from Calabria. Although all specimens from <abbrev xmlns:xlink="http://www.w3.org/1999/xlink" xlink:title="National Museum, Prague" xlink:type="simple">PR</abbrev> and <abbrev xmlns:xlink="http://www.w3.org/1999/xlink" xlink:title="Charles University, Prague" xlink:type="simple">PRC</abbrev> bear Presl’s handwritten identifications, the plants belong to the same taxon and all agree with the protologues of both Presl’s <italic><tp:taxon-name><tp:taxon-name-part taxon-name-part-type="genus" reg="Cytisus">C.</tp:taxon-name-part> <tp:taxon-name-part taxon-name-part-type="species" reg="candidus">candidus</tp:taxon-name-part></tp:taxon-name></italic> and <italic><tp:taxon-name><tp:taxon-name-part taxon-name-part-type="genus" reg="Cytisus">C.</tp:taxon-name-part> <tp:taxon-name-part taxon-name-part-type="species" reg="spinescens">spinescens</tp:taxon-name-part></tp:taxon-name></italic>. More specifically, both names were allegedly based on material originated from Sicily, as can be deduced from (i) descriptions of both taxa included in <italic>Flora Sicula</italic> (<xref ref-type="bibr" rid="B20">Presl 1826</xref>), and (ii) specification about the locality of <italic><tp:taxon-name><tp:taxon-name-part taxon-name-part-type="genus" reg="Cytisus">C.</tp:taxon-name-part> <tp:taxon-name-part taxon-name-part-type="species" reg="candidus">candidus</tp:taxon-name-part></tp:taxon-name></italic> being collected in two carbonate promontories near Palermo (“Habitat in regione collina in saxosis apricis sterilibus ad promontorium Zafferana una vire, altera vire in monte Pellegrino”, see Presl, undated, unpub. msc. <italic>Flora Sicula</italic> vol. 2) or in Sicily in general (Presl’s annotations on two specimens deposited in <abbrev xmlns:xlink="http://www.w3.org/1999/xlink" xlink:title="Charles University, Prague" xlink:type="simple">PRC</abbrev> “E[x] Sicilia”; <abbrev xmlns:xlink="http://www.w3.org/1999/xlink" xlink:title="Charles University, Prague" xlink:type="simple">PRC</abbrev> 454917 and <abbrev xmlns:xlink="http://www.w3.org/1999/xlink" xlink:title="Charles University, Prague" xlink:type="simple">PRC</abbrev> 450971). Importantly, from the taxonomic point of view, both <italic><tp:taxon-name><tp:taxon-name-part taxon-name-part-type="genus" reg="Cytisus">Cytisus</tp:taxon-name-part> <tp:taxon-name-part taxon-name-part-type="species" reg="candidus">candidus</tp:taxon-name-part></tp:taxon-name></italic> and <italic><tp:taxon-name><tp:taxon-name-part taxon-name-part-type="genus" reg="Cytisus">C.</tp:taxon-name-part> <tp:taxon-name-part taxon-name-part-type="species" reg="spinescens">spinescens</tp:taxon-name-part></tp:taxon-name></italic> C.Presl, are heterotypic synonyms of <italic><tp:taxon-name><tp:taxon-name-part taxon-name-part-type="genus" reg="Cytisus">C.</tp:taxon-name-part> <tp:taxon-name-part taxon-name-part-type="species" reg="spinescens">spinescens</tp:taxon-name-part></tp:taxon-name></italic> Sieber ex Spreng. (see below), a taxon which, besides Presl’s records from <italic>Flora Sicula</italic>, has never been reported from Sicily (<xref ref-type="bibr" rid="B1">Bartolucci et al. 2018</xref>). In fact, <italic><tp:taxon-name><tp:taxon-name-part taxon-name-part-type="genus" reg="Cytisus">C.</tp:taxon-name-part> <tp:taxon-name-part taxon-name-part-type="species" reg="spinescens">spinescens</tp:taxon-name-part></tp:taxon-name></italic> Sieber ex Spreng. is a taxon confined solely to the Italian peninsula (northwards to Latium, Umbria and Marche) and to the NE coast of the Adriatic Sea. In addition to the doubtful location (Sicily), it has become obvious from the elements specified below that these specimens were not collected by Presl himself, but by Franz Wilhelm Sieber (1789–1844) and by Charles-François-Louis-Alexandre [Luigi] Thomas (1784–1823) (cf. <xref ref-type="bibr" rid="B3">Burdet 1978</xref>; see also an annotation to the Table <xref ref-type="table" rid="T1">1</xref>), respectively. We hypothesise that these discrepancies in locations and collectors have likely originated from dividing and postponing the labelling of these specimens by Presl himself. Such a mistake has previously been documented in <italic><tp:taxon-name><tp:taxon-name-part taxon-name-part-type="genus" reg="Asplenium">Asplenium</tp:taxon-name-part> <tp:taxon-name-part taxon-name-part-type="species" reg="lepidum">lepidum</tp:taxon-name-part></tp:taxon-name></italic> C.Presl, which was allegedly collected by him in Bohemia, but actually by Anton Rochel (1770–1847) in the region of Banat (currently in Romania and Serbia) (P. Mráz, unpublished data).</p><table-wrap id="T1" position="float" orientation="portrait"><label>Table 1.</label><caption><p>Overview of elements involved in the nomenclatural history of four <italic><tp:taxon-name><tp:taxon-name-part taxon-name-part-type="genus" reg="Cytisus">Cytisus</tp:taxon-name-part></tp:taxon-name></italic> taxa described by K.B. Presl and K.P.J. Sprengel from Italy and their taxonomic interpretation.</p></caption><table id="TID0EXCBG" rules="all"><tbody><tr><th rowspan="1" colspan="1">Barcode and nomenclatural type</th><th rowspan="1" colspan="1">Identification and morphology of specimen</th><th rowspan="1" colspan="1">Presl’s identification</th><th rowspan="1" colspan="1">Label(s)</th><th rowspan="1" colspan="1">Notes</th></tr><tr><td rowspan="1" colspan="1"><abbrev xmlns:xlink="http://www.w3.org/1999/xlink" xlink:title="Charles University, Prague" xlink:type="simple">PRC</abbrev> 450903 (Fig. <xref ref-type="fig" rid="F1">1A</xref>) <bold>lectotype of <italic><tp:taxon-name><tp:taxon-name-part taxon-name-part-type="genus" reg="Cytisus">C.</tp:taxon-name-part> <tp:taxon-name-part taxon-name-part-type="species" reg="affinis">affinis</tp:taxon-name-part></tp:taxon-name></italic> C.Presl</bold></td><td rowspan="1" colspan="1"><italic><tp:taxon-name><tp:taxon-name-part taxon-name-part-type="genus" reg="Cytisus">C.</tp:taxon-name-part> <tp:taxon-name-part taxon-name-part-type="species" reg="villosus">villosus</tp:taxon-name-part></tp:taxon-name></italic> Pourr.</td><td rowspan="1" colspan="1"><italic><tp:taxon-name><tp:taxon-name-part taxon-name-part-type="genus" reg="Cytisus">C.</tp:taxon-name-part> <tp:taxon-name-part taxon-name-part-type="species" reg="affinis">affinis</tp:taxon-name-part></tp:taxon-name></italic> C.Presl</td><td rowspan="1" colspan="1">“<tp:taxon-name><tp:taxon-name-part taxon-name-part-type="genus" reg="Cytisus">Cytisus</tp:taxon-name-part> <tp:taxon-name-part taxon-name-part-type="species" reg="affinis">affinis</tp:taxon-name-part></tp:taxon-name> Presl. / In apricis regionis collinae Siciliae / ad Panormum, in insula Capri ad Nea- / polium, etc. Maj. 1817”</td><td rowspan="1" colspan="1">Standard Presl’s label from his own herbarium</td></tr><tr><td rowspan="2" colspan="1"><abbrev xmlns:xlink="http://www.w3.org/1999/xlink" xlink:title="National Museum, Prague" xlink:type="simple">PR</abbrev> 375413 (Fig. <xref ref-type="fig" rid="F1">1B</xref>) <bold>other original material (syntype) of <italic><tp:taxon-name><tp:taxon-name-part taxon-name-part-type="genus" reg="Cytisus">C.</tp:taxon-name-part> <tp:taxon-name-part taxon-name-part-type="species" reg="affinis">affinis</tp:taxon-name-part></tp:taxon-name></italic> C.Presl</bold></td><td rowspan="2" colspan="1"><italic><tp:taxon-name><tp:taxon-name-part taxon-name-part-type="genus" reg="Cytisus">C.</tp:taxon-name-part> <tp:taxon-name-part taxon-name-part-type="species" reg="villosus">villosus</tp:taxon-name-part></tp:taxon-name></italic> Pourr.</td><td rowspan="2" colspan="1"><italic><tp:taxon-name><tp:taxon-name-part taxon-name-part-type="genus" reg="Cytisus">C.</tp:taxon-name-part> <tp:taxon-name-part taxon-name-part-type="species" reg="affinis">affinis</tp:taxon-name-part></tp:taxon-name></italic> C.Presl</td><td rowspan="1" colspan="1">“<tp:taxon-name><tp:taxon-name-part taxon-name-part-type="genus" reg="Cytisus">Cytisus</tp:taxon-name-part></tp:taxon-name> / <tp:taxon-name><tp:taxon-name-part taxon-name-part-type="genus" reg="Cytisus"/><tp:taxon-name-part taxon-name-part-type="species" reg="triflorus">triflorus</tp:taxon-name-part></tp:taxon-name> L’Her. / β <tp:taxon-name><tp:taxon-name-part taxon-name-part-type="genus" reg="Cytisus">C.</tp:taxon-name-part> <tp:taxon-name-part taxon-name-part-type="species" reg="affinis">affinis</tp:taxon-name-part></tp:taxon-name> / Presl. // Colles Siciliae // Collegit Presl. / Adn. Differt a C. trifloro ramis angulatis hirsutis foliolis obovatis”</td><td rowspan="1" colspan="1">Large Presl’s label cut out from the specimen folder used in Sternberg’s herbarium</td></tr><tr><td rowspan="1" colspan="1">“<tp:taxon-name><tp:taxon-name-part taxon-name-part-type="genus" reg="Cytisus">Cytisus</tp:taxon-name-part> <tp:taxon-name-part taxon-name-part-type="species" reg="triflorus">triflorus</tp:taxon-name-part></tp:taxon-name>. L. / Colles. Apr.”</td><td rowspan="1" colspan="1">Presl’s label from his exsiccata collection <italic><tp:taxon-name><tp:taxon-name-part taxon-name-part-type="kingdom">Plantae</tp:taxon-name-part></tp:taxon-name> Siculae</italic>, written in 1817 or early after</td></tr><tr><td rowspan="2" colspan="1"><abbrev xmlns:xlink="http://www.w3.org/1999/xlink" xlink:title="National Museum, Prague" xlink:type="simple">PR</abbrev> 375660 (Fig. <xref ref-type="fig" rid="F1">1C</xref>) <bold>lectotype of <italic><tp:taxon-name><tp:taxon-name-part taxon-name-part-type="genus" reg="Cytisus">C.</tp:taxon-name-part> <tp:taxon-name-part taxon-name-part-type="species" reg="candidus">candidus</tp:taxon-name-part></tp:taxon-name></italic> C.Presl, lectotype of <italic><tp:taxon-name><tp:taxon-name-part taxon-name-part-type="genus" reg="Cytisus">C.</tp:taxon-name-part> <tp:taxon-name-part taxon-name-part-type="species" reg="spinescens">spinescens</tp:taxon-name-part></tp:taxon-name></italic> Sieber ex Spreng.</bold></td><td rowspan="2" colspan="1"><italic><tp:taxon-name><tp:taxon-name-part taxon-name-part-type="genus" reg="Cytisus">C.</tp:taxon-name-part> <tp:taxon-name-part taxon-name-part-type="species" reg="spinescens">spinescens</tp:taxon-name-part></tp:taxon-name></italic> Sieber ex Spreng., well dried plants with preserved colours, well matching Sieber’s collection from Gargano</td><td rowspan="2" colspan="1"><italic><tp:taxon-name><tp:taxon-name-part taxon-name-part-type="genus" reg="Cytisus">C.</tp:taxon-name-part> <tp:taxon-name-part taxon-name-part-type="species" reg="candidus">candidus</tp:taxon-name-part></tp:taxon-name></italic> C.Presl</td><td rowspan="1" colspan="1">“<tp:taxon-name><tp:taxon-name-part taxon-name-part-type="genus" reg="Cytisus">Cytisus</tp:taxon-name-part></tp:taxon-name> / <tp:taxon-name><tp:taxon-name-part taxon-name-part-type="genus" reg="Cytisus"/><tp:taxon-name-part taxon-name-part-type="species" reg="candidus">candidus</tp:taxon-name-part></tp:taxon-name> / Presl. // Mons Garganus Apulia // Collegit Sieber”</td><td rowspan="1" colspan="1">Large Presl’s label cut out from the specimen folder used in Sternberg’s herbarium</td></tr><tr><td rowspan="1" colspan="1">“<tp:taxon-name><tp:taxon-name-part taxon-name-part-type="genus" reg="Cytisus">Cytisus</tp:taxon-name-part> <tp:taxon-name-part taxon-name-part-type="species" reg="spinosus">spinosus</tp:taxon-name-part></tp:taxon-name>, Dec. / Stachelichter Bohnenbaum. / Auf felsigten Stellen de Südseite / des Berges Gargano im May 1812”</td><td rowspan="1" colspan="1">Sieber’s label from his exsiccata collection <italic><tp:taxon-name><tp:taxon-name-part taxon-name-part-type="kingdom">Plantae</tp:taxon-name-part></tp:taxon-name><tp:taxon-name>Neapolitanae</tp:taxon-name> et Apulae</italic>, printed in 1812 or early after</td></tr><tr><td rowspan="2" colspan="1"><abbrev xmlns:xlink="http://www.w3.org/1999/xlink" xlink:title="Charles University, Prague" xlink:type="simple">PRC</abbrev> 454917 (Fig. <xref ref-type="fig" rid="F1">1D</xref>) <bold>isolectotype of <italic><tp:taxon-name><tp:taxon-name-part taxon-name-part-type="genus" reg="Cytisus">C.</tp:taxon-name-part> <tp:taxon-name-part taxon-name-part-type="species" reg="candidus">candidus</tp:taxon-name-part></tp:taxon-name></italic> C.Presl, isolectotype of <italic><tp:taxon-name><tp:taxon-name-part taxon-name-part-type="genus" reg="Cytisus">C.</tp:taxon-name-part> <tp:taxon-name-part taxon-name-part-type="species" reg="spinescens">spinescens</tp:taxon-name-part></tp:taxon-name></italic> Sieber ex Spreng.</bold></td><td rowspan="2" colspan="1"><italic><tp:taxon-name><tp:taxon-name-part taxon-name-part-type="genus" reg="Cytisus">C.</tp:taxon-name-part> <tp:taxon-name-part taxon-name-part-type="species" reg="spinescens">spinescens</tp:taxon-name-part></tp:taxon-name></italic> Sieber ex Spreng., well dried plants with preserved colours, well matching Sieber’s collection from Gargano</td><td rowspan="2" colspan="1"><italic><tp:taxon-name><tp:taxon-name-part taxon-name-part-type="genus" reg="Cytisus">C.</tp:taxon-name-part> <tp:taxon-name-part taxon-name-part-type="species" reg="candidus">candidus</tp:taxon-name-part></tp:taxon-name></italic> C.Presl</td><td rowspan="1" colspan="1">“<tp:taxon-name><tp:taxon-name-part taxon-name-part-type="genus" reg="Cytisus">Cytisus</tp:taxon-name-part> <tp:taxon-name-part taxon-name-part-type="species" reg="candidus">candidus</tp:taxon-name-part></tp:taxon-name> Presl fl. sic. / <tp:taxon-name><tp:taxon-name-part taxon-name-part-type="genus" reg="Cytisus">C.</tp:taxon-name-part> <tp:taxon-name-part taxon-name-part-type="species" reg="nanus">nanus</tp:taxon-name-part></tp:taxon-name> Sieb. pl. ital. exs. / C. biflorus Sieb. pl. ital. exs.”</td><td rowspan="1" colspan="1">Presl’s handwritten label, which is very similar to the label on <abbrev xmlns:xlink="http://www.w3.org/1999/xlink" xlink:title="Charles University, Prague" xlink:type="simple">PRC</abbrev> 452282 (Fig. <xref ref-type="fig" rid="F2">2D</xref>) and was presumably written in 1832 or later. Reference to Sieber’s collection from Capri, also noted on specimen <abbrev xmlns:xlink="http://www.w3.org/1999/xlink" xlink:title="National Museum, Prague" xlink:type="simple">PR</abbrev> 375417 (Fig. <xref ref-type="fig" rid="F2">2A</xref>). Reference to <italic><tp:taxon-name><tp:taxon-name-part taxon-name-part-type="genus" reg="Cytisus">C.</tp:taxon-name-part> <tp:taxon-name-part taxon-name-part-type="species" reg="nanus">nanus</tp:taxon-name-part></tp:taxon-name></italic> was probably wrongly ascribed to Sieber and, in fact, it refers to the specimen of L. Thomas</td></tr><tr><td rowspan="1" colspan="1">“<tp:taxon-name><tp:taxon-name-part taxon-name-part-type="genus" reg="Cytisus">Cytisus</tp:taxon-name-part> <tp:taxon-name-part taxon-name-part-type="species" reg="candidus">candidus</tp:taxon-name-part></tp:taxon-name> Presl. / E Sicilia.”</td><td rowspan="1" colspan="1">Presl’s handwritten label</td></tr><tr><td rowspan="2" colspan="1"><abbrev xmlns:xlink="http://www.w3.org/1999/xlink" xlink:title="National Museum, Prague" xlink:type="simple">PR</abbrev> 375417 (Fig. <xref ref-type="fig" rid="F2">2A</xref>) <bold>lectotype of <italic><tp:taxon-name><tp:taxon-name-part taxon-name-part-type="genus" reg="Cytisus">C.</tp:taxon-name-part> <tp:taxon-name-part taxon-name-part-type="species" reg="spinescens">spinescens</tp:taxon-name-part></tp:taxon-name></italic> C.Presl, nom. illeg.</bold></td><td rowspan="2" colspan="1"><italic><tp:taxon-name><tp:taxon-name-part taxon-name-part-type="genus" reg="Cytisus">C.</tp:taxon-name-part> <tp:taxon-name-part taxon-name-part-type="species" reg="spinescens">spinescens</tp:taxon-name-part></tp:taxon-name></italic> Sieber ex Spreng., bleached and brownish plants, well matching Thomas’ collection from Calabria</td><td rowspan="2" colspan="1"><italic><tp:taxon-name><tp:taxon-name-part taxon-name-part-type="genus" reg="Cytisus">C.</tp:taxon-name-part> <tp:taxon-name-part taxon-name-part-type="species" reg="spinescens">spinescens</tp:taxon-name-part></tp:taxon-name></italic> C.Presl</td><td rowspan="1" colspan="1">“<tp:taxon-name><tp:taxon-name-part taxon-name-part-type="genus" reg="Cytisus">Cytisus</tp:taxon-name-part></tp:taxon-name> / <tp:taxon-name><tp:taxon-name-part taxon-name-part-type="genus" reg="Cytisus"/><tp:taxon-name-part taxon-name-part-type="species" reg="spinescens">spinescens</tp:taxon-name-part></tp:taxon-name> / Presl / non Spr. // Insula / Capri et / in Sicilia // A Schleichero / et collegit Sieber”</td><td rowspan="1" colspan="1">Large Presl’s label cut out from the specimen folder used in Sternberg’s herbarium written in 1826 or later. K.B. Presl referred to Schleicher, not to Thomas. J. C. Schleicher (1768–1834) was contemporary and also competitor of AbrahamThomas (1740–1824, father), Abraham Louis Emmanuel Thomas (1788–1859, son), Charles-François-Louis-Alexandre Thomas (1784–1823, son). Thomas’ family owned horticultural business in Bex, Switzerland (Moret, 1993, 1999), where was also active J.C. Schleicher. Gathering collected by one of Thomas was most probably sent to Prague by Schleicher (reference to Sprengel’s publication given)</td></tr><tr><td rowspan="1" colspan="1">“<tp:taxon-name><tp:taxon-name-part taxon-name-part-type="genus" reg="Cytisus">Cytisus</tp:taxon-name-part> <tp:taxon-name-part taxon-name-part-type="species" reg="nanus">nanus</tp:taxon-name-part></tp:taxon-name> Willd / seu nova species / Calabre”</td><td rowspan="1" colspan="1">Handwritten label probably by Ch.F.L.A. Thomas, but not entirely sure if written by him or by his brother A.L.E. Thomas. Based on the note on duplicate specimen kept in Wien (W 333912, Fig. <xref ref-type="fig" rid="F2">2B</xref>). According to <xref ref-type="bibr" rid="B3">Burdet (1978)</xref>, the label is more probably written by A.L.E. Thomas, although presumably collected by Ch.F.L.A. Thomas, who worked in Calabria</td></tr><tr><td rowspan="1" colspan="1"><abbrev xmlns:xlink="http://www.w3.org/1999/xlink" xlink:title="Charles University, Prague" xlink:type="simple">PRC</abbrev> 450971 (Fig. <xref ref-type="fig" rid="F2">2C</xref>) <bold>isolectotype of <italic><tp:taxon-name><tp:taxon-name-part taxon-name-part-type="genus" reg="Cytisus">C.</tp:taxon-name-part> <tp:taxon-name-part taxon-name-part-type="species" reg="spinescens">spinescens</tp:taxon-name-part></tp:taxon-name></italic> C.Presl, nom. illeg.</bold></td><td rowspan="1" colspan="1"><italic><tp:taxon-name><tp:taxon-name-part taxon-name-part-type="genus" reg="Cytisus">C.</tp:taxon-name-part> <tp:taxon-name-part taxon-name-part-type="species" reg="spinescens">spinescens</tp:taxon-name-part></tp:taxon-name></italic> Sieber ex Spreng., bleached and brownish plants, well matching Thomas’ collection from Calabria</td><td rowspan="1" colspan="1"><italic><tp:taxon-name><tp:taxon-name-part taxon-name-part-type="genus" reg="Cytisus">C.</tp:taxon-name-part> <tp:taxon-name-part taxon-name-part-type="species" reg="spinescens">spinescens</tp:taxon-name-part></tp:taxon-name></italic> C.Presl</td><td rowspan="1" colspan="1">“<tp:taxon-name><tp:taxon-name-part taxon-name-part-type="genus" reg="Cytisus">Cytisus</tp:taxon-name-part> <tp:taxon-name-part taxon-name-part-type="species" reg="spinescens">spinescens</tp:taxon-name-part></tp:taxon-name>. Presl / E Sicilia.”</td><td rowspan="1" colspan="1">Presl’s handwritten label; the annotations “fl. sic. 1825” and “C. argyreus Rchb. 1830” in pencil probably written by Kosteletzky were added later</td></tr><tr><td rowspan="2" colspan="1"><abbrev xmlns:xlink="http://www.w3.org/1999/xlink" xlink:title="Charles University, Prague" xlink:type="simple">PRC</abbrev> 452282 (Fig. <xref ref-type="fig" rid="F2">2D</xref>) <bold>isolectotype of <italic><tp:taxon-name><tp:taxon-name-part taxon-name-part-type="genus" reg="Cytisus">C.</tp:taxon-name-part> <tp:taxon-name-part taxon-name-part-type="species" reg="spinescens">spinescens</tp:taxon-name-part></tp:taxon-name></italic> C.Presl, nom. illeg.</bold></td><td rowspan="2" colspan="1"><italic><tp:taxon-name><tp:taxon-name-part taxon-name-part-type="genus" reg="Cytisus">C.</tp:taxon-name-part> <tp:taxon-name-part taxon-name-part-type="species" reg="spinescens">spinescens</tp:taxon-name-part></tp:taxon-name></italic> Sieber ex Spreng., bleached and brownish plants, well matching Thomas’ collection from Calabria</td><td rowspan="2" colspan="1"><italic><tp:taxon-name><tp:taxon-name-part taxon-name-part-type="genus" reg="Cytisus">C.</tp:taxon-name-part> <tp:taxon-name-part taxon-name-part-type="species" reg="spinescens">spinescens</tp:taxon-name-part></tp:taxon-name></italic> C.Presl</td><td rowspan="1" colspan="1">“<tp:taxon-name><tp:taxon-name-part taxon-name-part-type="genus" reg="Cytisus">Cytisus</tp:taxon-name-part> <tp:taxon-name-part taxon-name-part-type="species" reg="spinescens">spinescens</tp:taxon-name-part></tp:taxon-name> Presl fl. sic. (1825) / C. <tp:taxon-name><tp:taxon-name-part taxon-name-part-type="genus" reg="Cytisus"/><tp:taxon-name-part taxon-name-part-type="species" reg="spinosus">spinosus</tp:taxon-name-part></tp:taxon-name> Sieb. pl. ital. exs., Günther / herb. / C. argyreius Reichenb. (1830)”</td><td rowspan="1" colspan="1">Presl’s handwritten label from 1832 or later [reference to Reichenbach’s publication given]</td></tr><tr><td rowspan="1" colspan="1">“<tp:taxon-name><tp:taxon-name-part taxon-name-part-type="genus" reg="Cytisus">Cytisus</tp:taxon-name-part> <tp:taxon-name-part taxon-name-part-type="species" reg="spinosus">spinosus</tp:taxon-name-part></tp:taxon-name>, Dec. / Stachelichter Bohnenbaum. / Auf felsigten Stellen de Südseite / des Berges Gargano im May 1812”</td><td rowspan="1" colspan="1">Sieber’s label from his exsiccate collection <italic><tp:taxon-name><tp:taxon-name-part taxon-name-part-type="kingdom">Plantae</tp:taxon-name-part></tp:taxon-name><tp:taxon-name>Neapolitanae</tp:taxon-name> et Apulae</italic>, printed in 1812 or early after</td></tr><tr><td rowspan="1" colspan="1"><abbrev xmlns:xlink="http://www.w3.org/1999/xlink" xlink:title="Charles University, Prague" xlink:type="simple">PRC</abbrev> 455779</td><td rowspan="1" colspan="1"><italic><tp:taxon-name><tp:taxon-name-part taxon-name-part-type="genus" reg="Cytisus">C.</tp:taxon-name-part> <tp:taxon-name-part taxon-name-part-type="species" reg="spinescens">spinescens</tp:taxon-name-part></tp:taxon-name></italic> Sieber ex Spreng., glabrescent morphotype</td><td rowspan="1" colspan="1">–</td><td rowspan="1" colspan="1">“<tp:taxon-name><tp:taxon-name-part taxon-name-part-type="genus" reg="Cytisus">Cytisus</tp:taxon-name-part></tp:taxon-name> biflorus. Tenore. / Zweiblüthiger Bohnenbaum / Auf der Insel Capri, den 6. April 1812.”</td><td rowspan="1" colspan="1">Sieber’s label from his exsiccate collection <italic><tp:taxon-name><tp:taxon-name-part taxon-name-part-type="kingdom">Plantae</tp:taxon-name-part></tp:taxon-name><tp:taxon-name>Neapolitanae</tp:taxon-name> et Apulae</italic> and with Presl’s annotation ‘Sieber’, printed in 1812 or early after</td></tr></tbody></table></table-wrap><p>In the case of <italic><tp:taxon-name><tp:taxon-name-part taxon-name-part-type="genus" reg="Cytisus">Cytisus</tp:taxon-name-part> <tp:taxon-name-part taxon-name-part-type="species" reg="candidus">candidus</tp:taxon-name-part></tp:taxon-name></italic>, the specimen <abbrev xmlns:xlink="http://www.w3.org/1999/xlink" xlink:title="National Museum, Prague" xlink:type="simple">PR</abbrev> 375660 (Fig. <xref ref-type="fig" rid="F1">1C</xref>) bears, in addition to Presl’s label, also Sieber’s original label of “<italic><tp:taxon-name><tp:taxon-name-part taxon-name-part-type="genus" reg="Cytisus">Cytisus</tp:taxon-name-part> <tp:taxon-name-part taxon-name-part-type="species" reg="spinosus">spinosus</tp:taxon-name-part></tp:taxon-name></italic> DC.” from his exsiccata collection “<tp:taxon-name><tp:taxon-name-part taxon-name-part-type="kingdom">Plantae</tp:taxon-name-part></tp:taxon-name><tp:taxon-name>Neapolitanae</tp:taxon-name> et Apulae”. As stated on both labels, it was collected in Gargano, where this species (currently <italic><tp:taxon-name><tp:taxon-name-part taxon-name-part-type="genus" reg="Cytisus">C.</tp:taxon-name-part> <tp:taxon-name-part taxon-name-part-type="species" reg="spinescens">spinescens</tp:taxon-name-part></tp:taxon-name></italic> Sieber ex Spreng.) occurs (<xref ref-type="bibr" rid="B9">Fenaroli 1970</xref>; <xref ref-type="bibr" rid="B1">Bartolucci et al. 2018</xref>). Interestingly, Sieber’s original label is missing in the specimen found in <abbrev xmlns:xlink="http://www.w3.org/1999/xlink" xlink:title="Charles University, Prague" xlink:type="simple">PRC</abbrev> (<abbrev xmlns:xlink="http://www.w3.org/1999/xlink" xlink:title="Charles University, Prague" xlink:type="simple">PRC</abbrev> 454917, Fig. <xref ref-type="fig" rid="F1">1D</xref>), which bears two labels written by Presl only (Table <xref ref-type="table" rid="T1">1</xref>). We found Sieber’s duplicates of this gathering also in JE (JE 00021324 Photo!) and W (W 333912 photo!, plant on the left bottom, Fig. <xref ref-type="fig" rid="F2">2B</xref>). Importantly, both these specimens bear Sieber’s exsiccata labels and the plants show the same colour and character as the specimens housed at <abbrev xmlns:xlink="http://www.w3.org/1999/xlink" xlink:title="National Museum, Prague" xlink:type="simple">PR</abbrev> (Fig. <xref ref-type="fig" rid="F1">1C</xref>) and <abbrev xmlns:xlink="http://www.w3.org/1999/xlink" xlink:title="Charles University, Prague" xlink:type="simple">PRC</abbrev> (Fig. <xref ref-type="fig" rid="F1">1D</xref>). We here selected the specimen at <abbrev xmlns:xlink="http://www.w3.org/1999/xlink" xlink:title="National Museum, Prague" xlink:type="simple">PR</abbrev> (<abbrev xmlns:xlink="http://www.w3.org/1999/xlink" xlink:title="National Museum, Prague" xlink:type="simple">PR</abbrev> 375660), bearing the original label from Sieber’s “<tp:taxon-name><tp:taxon-name-part taxon-name-part-type="kingdom">Plantae</tp:taxon-name-part></tp:taxon-name><tp:taxon-name>Neapolitanae</tp:taxon-name> et Apulae” collection, as the lectotype of <italic><tp:taxon-name><tp:taxon-name-part taxon-name-part-type="genus" reg="Cytisus">C.</tp:taxon-name-part> <tp:taxon-name-part taxon-name-part-type="species" reg="candidus">candidus</tp:taxon-name-part></tp:taxon-name></italic> C.Presl. The specimen <abbrev xmlns:xlink="http://www.w3.org/1999/xlink" xlink:title="Charles University, Prague" xlink:type="simple">PRC</abbrev> 454917, as well as the duplicates in JE and W, are therefore isolectotypes of <italic><tp:taxon-name><tp:taxon-name-part taxon-name-part-type="genus" reg="Cytisus">C.</tp:taxon-name-part> <tp:taxon-name-part taxon-name-part-type="species" reg="candidus">candidus</tp:taxon-name-part></tp:taxon-name></italic> C.Presl.</p><p>The three remaining specimens (<abbrev xmlns:xlink="http://www.w3.org/1999/xlink" xlink:title="National Museum, Prague" xlink:type="simple">PR</abbrev> 375417 [Fig. <xref ref-type="fig" rid="F2">2A</xref>], <abbrev xmlns:xlink="http://www.w3.org/1999/xlink" xlink:title="Charles University, Prague" xlink:type="simple">PRC</abbrev> 450971 [Fig. <xref ref-type="fig" rid="F2">2C</xref>], and <abbrev xmlns:xlink="http://www.w3.org/1999/xlink" xlink:title="Charles University, Prague" xlink:type="simple">PRC</abbrev> 452282 [Fig. <xref ref-type="fig" rid="F2">2D</xref>]) are again morphologically very homogeneous and were consistently identified by Presl as “<italic><tp:taxon-name><tp:taxon-name-part taxon-name-part-type="genus" reg="Cytisus">Cytisus</tp:taxon-name-part> <tp:taxon-name-part taxon-name-part-type="species" reg="spinescens">spinescens</tp:taxon-name-part></tp:taxon-name></italic> Presl”, although labelled as being collected from three different sites (see Table <xref ref-type="table" rid="T1">1</xref>). Very important in this respect is the sheet W 333912 (Fig. <xref ref-type="fig" rid="F2">2B</xref>), with the specimen in the right bottom corner “<italic><tp:taxon-name><tp:taxon-name-part taxon-name-part-type="genus" reg="Cytisus">Cytisus</tp:taxon-name-part> <tp:taxon-name-part taxon-name-part-type="species" reg="nanus">nanus</tp:taxon-name-part></tp:taxon-name></italic> Willd.” collected by Thomas in Calabria. Importantly, a similar label showing the same plant name and locality accompanies the specimen <abbrev xmlns:xlink="http://www.w3.org/1999/xlink" xlink:title="National Museum, Prague" xlink:type="simple">PR</abbrev> 375417 (Fig. <xref ref-type="fig" rid="F2">2A</xref>), whose plant shows similar / identical habitus as the one at W. The same can be argued for the specimens from <abbrev xmlns:xlink="http://www.w3.org/1999/xlink" xlink:title="Charles University, Prague" xlink:type="simple">PRC</abbrev> (<abbrev xmlns:xlink="http://www.w3.org/1999/xlink" xlink:title="Charles University, Prague" xlink:type="simple">PRC</abbrev> 450971 [Fig. <xref ref-type="fig" rid="F2">2C</xref>], and <abbrev xmlns:xlink="http://www.w3.org/1999/xlink" xlink:title="Charles University, Prague" xlink:type="simple">PRC</abbrev> 452282 [Fig. <xref ref-type="fig" rid="F2">2D</xref>]), albeit missing Thomas’ label. On the contrary, one of the <abbrev xmlns:xlink="http://www.w3.org/1999/xlink" xlink:title="Charles University, Prague" xlink:type="simple">PRC</abbrev> specimens (<abbrev xmlns:xlink="http://www.w3.org/1999/xlink" xlink:title="Charles University, Prague" xlink:type="simple">PRC</abbrev> 452282) bears Sieber’s label of his “<tp:taxon-name><tp:taxon-name-part taxon-name-part-type="kingdom">Plantae</tp:taxon-name-part></tp:taxon-name><tp:taxon-name>Neapolitanae</tp:taxon-name> et Apulae” collection (the same of <italic><tp:taxon-name><tp:taxon-name-part taxon-name-part-type="genus" reg="Cytisus">C.</tp:taxon-name-part> <tp:taxon-name-part taxon-name-part-type="species" reg="candidus">candidus</tp:taxon-name-part></tp:taxon-name></italic> in <abbrev xmlns:xlink="http://www.w3.org/1999/xlink" xlink:title="National Museum, Prague" xlink:type="simple">PR</abbrev> 375660 [Fig. <xref ref-type="fig" rid="F1">1C</xref>] and W 333912 [Fig. <xref ref-type="fig" rid="F2">2B</xref>, plant on the left bottom]). Because this label is missing on <italic><tp:taxon-name><tp:taxon-name-part taxon-name-part-type="genus" reg="Cytisus">C.</tp:taxon-name-part> <tp:taxon-name-part taxon-name-part-type="species" reg="candidus">candidus</tp:taxon-name-part></tp:taxon-name></italic> specimen from <abbrev xmlns:xlink="http://www.w3.org/1999/xlink" xlink:title="Charles University, Prague" xlink:type="simple">PRC</abbrev> (<abbrev xmlns:xlink="http://www.w3.org/1999/xlink" xlink:title="Charles University, Prague" xlink:type="simple">PRC</abbrev> 454917, Fig. <xref ref-type="fig" rid="F1">1D</xref>), we hypothesise that Sieber’s label attached to the specimen of <italic><tp:taxon-name><tp:taxon-name-part taxon-name-part-type="genus" reg="Cytisus">C.</tp:taxon-name-part> <tp:taxon-name-part taxon-name-part-type="species" reg="spinescens">spinescens</tp:taxon-name-part></tp:taxon-name></italic> C.Presl (<abbrev xmlns:xlink="http://www.w3.org/1999/xlink" xlink:title="Charles University, Prague" xlink:type="simple">PRC</abbrev> 452282, Fig. <xref ref-type="fig" rid="F2">2D</xref>) emerged from a mistake and was, in fact, exchanged with that of <italic><tp:taxon-name><tp:taxon-name-part taxon-name-part-type="genus" reg="Cytisus">C.</tp:taxon-name-part> <tp:taxon-name-part taxon-name-part-type="species" reg="candidus">candidus</tp:taxon-name-part></tp:taxon-name></italic> (<abbrev xmlns:xlink="http://www.w3.org/1999/xlink" xlink:title="Charles University, Prague" xlink:type="simple">PRC</abbrev> 454917, Fig. <xref ref-type="fig" rid="F1">1D</xref>). Since the specimen <abbrev xmlns:xlink="http://www.w3.org/1999/xlink" xlink:title="National Museum, Prague" xlink:type="simple">PR</abbrev> 375417 [Fig. <xref ref-type="fig" rid="F2">2A</xref>] contains the best preserved plant and bears both Presl’s identification label and original label by Thomas, we designate it as the lectotype of the illegitimate name <italic><tp:taxon-name><tp:taxon-name-part taxon-name-part-type="genus" reg="Cytisus">C.</tp:taxon-name-part> <tp:taxon-name-part taxon-name-part-type="species" reg="spinescens">spinescens</tp:taxon-name-part></tp:taxon-name></italic> C.Presl. Consequently, we consider the specimens in <abbrev xmlns:xlink="http://www.w3.org/1999/xlink" xlink:title="Charles University, Prague" xlink:type="simple">PRC</abbrev> (Figs <xref ref-type="fig" rid="F2">2C</xref>, <xref ref-type="fig" rid="F2">2D</xref>) and W (Fig. <xref ref-type="fig" rid="F2">2B</xref>, the plant in the right bottom corner) as duplicates of Thomas’ collection from Calabria, and hence isolectotypes.</p><p>A possible scenario leading to the current “messy” state is as follows. During the work on his <italic>Flora Sicula</italic> (between 1817 and 1825–1826), K. B. Presl had access to five gatherings of <italic><tp:taxon-name><tp:taxon-name-part taxon-name-part-type="genus" reg="Cytisus">Cytisus</tp:taxon-name-part></tp:taxon-name></italic> from Italy. Two of them (<italic><tp:taxon-name><tp:taxon-name-part taxon-name-part-type="genus" reg="Cytisus">C.</tp:taxon-name-part> <tp:taxon-name-part taxon-name-part-type="species" reg="affinis">affinis</tp:taxon-name-part></tp:taxon-name></italic> C.Presl) were part of his own herbarium and were collected by him in Sicily, another two (one by Sieber, one by Thomas) were part of Prague National Museum collections and came from Italian mainland. The fifth is a Sieber’s gathering from Capri Island (Campania, southern Italy) and bears Presl’s annotation ‘Sieber’. It is deposited in <abbrev xmlns:xlink="http://www.w3.org/1999/xlink" xlink:title="Charles University, Prague" xlink:type="simple">PRC</abbrev> (<abbrev xmlns:xlink="http://www.w3.org/1999/xlink" xlink:title="Charles University, Prague" xlink:type="simple">PRC</abbrev> 455779) with no duplicate in <abbrev xmlns:xlink="http://www.w3.org/1999/xlink" xlink:title="National Museum, Prague" xlink:type="simple">PR</abbrev>. Our hypothesis is that Presl divided the museum specimens and transferred fragments to his own herbarium, and vice versa, donating duplicates of his own collection from Sicily to the Museum. We suppose also that during this “fragmentation” of specimens, he probably did not annotate carefully these fragments, and this may be the main reason for the chaotic situation concerning these collections.</p><p>Based on the morphology of the specimens of Presl’s <italic><tp:taxon-name><tp:taxon-name-part taxon-name-part-type="genus" reg="Cytisus">C.</tp:taxon-name-part> <tp:taxon-name-part taxon-name-part-type="species" reg="candidus">candidus</tp:taxon-name-part></tp:taxon-name></italic> and <italic><tp:taxon-name><tp:taxon-name-part taxon-name-part-type="genus" reg="Cytisus">C.</tp:taxon-name-part> <tp:taxon-name-part taxon-name-part-type="species" reg="spinescens">spinescens</tp:taxon-name-part></tp:taxon-name></italic>, which agrees with the short original descriptions, we conclude that both names are synonyms of <italic><tp:taxon-name><tp:taxon-name-part taxon-name-part-type="genus" reg="Cytisus">C.</tp:taxon-name-part> <tp:taxon-name-part taxon-name-part-type="species" reg="spinescens">spinescens</tp:taxon-name-part></tp:taxon-name></italic> Sieber ex Spreng. Because <italic><tp:taxon-name><tp:taxon-name-part taxon-name-part-type="genus" reg="Cytisus">C.</tp:taxon-name-part> <tp:taxon-name-part taxon-name-part-type="species" reg="spinescens">spinescens</tp:taxon-name-part></tp:taxon-name></italic> C.Presl was described about seven months later than <italic><tp:taxon-name><tp:taxon-name-part taxon-name-part-type="genus" reg="Cytisus">C.</tp:taxon-name-part> <tp:taxon-name-part taxon-name-part-type="species" reg="spinescens">spinescens</tp:taxon-name-part></tp:taxon-name></italic> Sieber ex Spreng. (<xref ref-type="bibr" rid="B25">Stafleu and Cowan 1983</xref>, <xref ref-type="bibr" rid="B26">1985</xref>), and because both names are based on different types (see also below), Presl’s name is a later and heterotypic homonym of <italic><tp:taxon-name><tp:taxon-name-part taxon-name-part-type="genus" reg="Cytisus">C.</tp:taxon-name-part> <tp:taxon-name-part taxon-name-part-type="species" reg="spinescens">spinescens</tp:taxon-name-part></tp:taxon-name></italic> Sieber ex Spreng., illegitimate according to Art. 53.1 of the ICN. Consequently, Presl’s name should not be used as an accepted name as it is currently treated in <italic>The Plant List</italic> (2019) or in the <italic>International Legume Database</italic> (<xref ref-type="bibr" rid="B22">Roskov et al. 2006</xref>) and in <italic>Euro+Med Plantbase</italic> (<xref ref-type="bibr" rid="B8">Euro+Med 2006</xref>). Concerning the name <italic><tp:taxon-name><tp:taxon-name-part taxon-name-part-type="genus" reg="Cytisus">C.</tp:taxon-name-part> <tp:taxon-name-part taxon-name-part-type="species" reg="spinescens">spinescens</tp:taxon-name-part></tp:taxon-name></italic> C.Presl, it is noteworthy that in his unpublished second volume of <italic>Flora Sicula</italic>, Presl wrote that its provenance was unclear for him (‘<italic>locus specialis mihi amplius non constat</italic>’) and unclear was for him also the status of <italic><tp:taxon-name><tp:taxon-name-part taxon-name-part-type="genus" reg="Cytisus">C.</tp:taxon-name-part> <tp:taxon-name-part taxon-name-part-type="species" reg="spinescens">spinescens</tp:taxon-name-part></tp:taxon-name></italic> Sieber ex Spreng. with respect to <italic><tp:taxon-name><tp:taxon-name-part taxon-name-part-type="genus" reg="Cytisus">C.</tp:taxon-name-part> <tp:taxon-name-part taxon-name-part-type="species" reg="candidus">candidus</tp:taxon-name-part></tp:taxon-name></italic> (‘Quid vero <italic><tp:taxon-name><tp:taxon-name-part taxon-name-part-type="genus" reg="Cytisus">C.</tp:taxon-name-part> <tp:taxon-name-part taxon-name-part-type="species" reg="spinescens">spinescens</tp:taxon-name-part></tp:taxon-name></italic> Spreng. … est … An species sequens?’ [the next species in the manuscript is <italic><tp:taxon-name><tp:taxon-name-part taxon-name-part-type="genus" reg="Cytisus">C.</tp:taxon-name-part> <tp:taxon-name-part taxon-name-part-type="species" reg="candidus">candidus</tp:taxon-name-part></tp:taxon-name></italic>]).</p></tp:treatment-sec><tp:treatment-sec><!--Section generated to contain objects referenced in tp:taxon-treatment.--><fig id="F2" position="float" orientation="portrait"><object-id xmlns:xlink="http://www.w3.org/1999/xlink" content-type="doi" xlink:type="simple">10.3897/phytokeys.155.54224.figure2</object-id><object-id xmlns:xlink="http://www.w3.org/1999/xlink" content-type="arpha" xlink:type="simple">776532EC-C36D-583E-BED8-E8811704BFE0</object-id><label>Figure 2.</label><caption><p><bold>A</bold> The specimen <abbrev xmlns:xlink="http://www.w3.org/1999/xlink" xlink:title="National Museum, Prague" xlink:type="simple">PR</abbrev> 375417 here designated as lectotype of <italic><tp:taxon-name><tp:taxon-name-part taxon-name-part-type="genus" reg="Cytisus">Cytisus</tp:taxon-name-part> <tp:taxon-name-part taxon-name-part-type="species" reg="spinescens">spinescens</tp:taxon-name-part></tp:taxon-name></italic> C.Presl, <italic>nom. illeg.</italic><bold>B</bold> The herbarium sheet W 333912 bearing on the right bottom corner the isolectotype here designated of <italic><tp:taxon-name><tp:taxon-name-part taxon-name-part-type="genus" reg="Cytisus">C.</tp:taxon-name-part> <tp:taxon-name-part taxon-name-part-type="species" reg="spinescens">spinescens</tp:taxon-name-part></tp:taxon-name></italic> C.Presl and on the right top and on the left bottom corners the isolectotypes of <italic><tp:taxon-name><tp:taxon-name-part taxon-name-part-type="genus" reg="Cytisus">C.</tp:taxon-name-part> <tp:taxon-name-part taxon-name-part-type="species" reg="candidus">candidus</tp:taxon-name-part></tp:taxon-name></italic> C.Presl <bold>C</bold> The specimen <abbrev xmlns:xlink="http://www.w3.org/1999/xlink" xlink:title="Charles University, Prague" xlink:type="simple">PRC</abbrev> 450971 here designated as isolectotype of <italic><tp:taxon-name><tp:taxon-name-part taxon-name-part-type="genus" reg="Cytisus">C.</tp:taxon-name-part> <tp:taxon-name-part taxon-name-part-type="species" reg="spinescens">spinescens</tp:taxon-name-part></tp:taxon-name></italic> C.Presl, <italic>nom. illeg.</italic><bold>D</bold> The specimen <abbrev xmlns:xlink="http://www.w3.org/1999/xlink" xlink:title="Charles University, Prague" xlink:type="simple">PRC</abbrev> 452282 here designated as isolectotype of <italic><tp:taxon-name><tp:taxon-name-part taxon-name-part-type="genus" reg="Cytisus">C.</tp:taxon-name-part> <tp:taxon-name-part taxon-name-part-type="species" reg="spinescens">spinescens</tp:taxon-name-part></tp:taxon-name></italic> C.Presl, <italic>nom. illeg.</italic> (all photos reproduced with permission).</p></caption><graphic xmlns:xlink="http://www.w3.org/1999/xlink" xlink:href="phytokeys-155-001-g002.jpg" position="float" orientation="portrait" xlink:type="simple" id="oo_440032.jpg"><uri content-type="original_file" xlink:type="simple">https://binary.pensoft.net/fig/440032</uri></graphic></fig><fig id="F1" position="float" orientation="portrait"><object-id xmlns:xlink="http://www.w3.org/1999/xlink" content-type="doi" xlink:type="simple">10.3897/phytokeys.155.54224.figure1</object-id><object-id xmlns:xlink="http://www.w3.org/1999/xlink" content-type="arpha" xlink:type="simple">F7ACDD44-1914-5B46-847B-BD589834C157</object-id><label>Figure 1.</label><caption><p><bold>A</bold> The specimen of <italic><tp:taxon-name><tp:taxon-name-part taxon-name-part-type="genus" reg="Cytisus">Cytisus</tp:taxon-name-part> <tp:taxon-name-part taxon-name-part-type="species" reg="affinis">affinis</tp:taxon-name-part></tp:taxon-name></italic> C.Presl (<abbrev xmlns:xlink="http://www.w3.org/1999/xlink" xlink:title="Charles University, Prague" xlink:type="simple">PRC</abbrev> 450903) here designated as lectotype of the name <bold>B</bold> The specimen of <italic><tp:taxon-name><tp:taxon-name-part taxon-name-part-type="genus" reg="Cytisus">C.</tp:taxon-name-part> <tp:taxon-name-part taxon-name-part-type="species" reg="affinis">affinis</tp:taxon-name-part></tp:taxon-name></italic> C.Presl (<abbrev xmlns:xlink="http://www.w3.org/1999/xlink" xlink:title="National Museum, Prague" xlink:type="simple">PR</abbrev> 375413) <bold>C</bold> The specimen (<abbrev xmlns:xlink="http://www.w3.org/1999/xlink" xlink:title="National Museum, Prague" xlink:type="simple">PR</abbrev> 375660) here designated as lectotype of the names <italic><tp:taxon-name><tp:taxon-name-part taxon-name-part-type="genus" reg="Cytisus">C.</tp:taxon-name-part> <tp:taxon-name-part taxon-name-part-type="species" reg="candidus">candidus</tp:taxon-name-part></tp:taxon-name></italic> C.Presl and <italic><tp:taxon-name><tp:taxon-name-part taxon-name-part-type="genus" reg="Cytisus">C.</tp:taxon-name-part> <tp:taxon-name-part taxon-name-part-type="species" reg="spinescens">spinescens</tp:taxon-name-part></tp:taxon-name></italic> Sieber ex Spreng. <bold>D</bold> The specimen of <italic><tp:taxon-name><tp:taxon-name-part taxon-name-part-type="genus" reg="Cytisus">C.</tp:taxon-name-part> <tp:taxon-name-part taxon-name-part-type="species" reg="candidus">candidus</tp:taxon-name-part></tp:taxon-name></italic> C.Presl (<abbrev xmlns:xlink="http://www.w3.org/1999/xlink" xlink:title="Charles University, Prague" xlink:type="simple">PRC</abbrev> 454917) here designated as isolectotype of the name (all photos reproduced with permission).</p></caption><graphic xmlns:xlink="http://www.w3.org/1999/xlink" xlink:href="phytokeys-155-001-g001.jpg" position="float" orientation="portrait" xlink:type="simple" id="oo_440031.jpg"><uri content-type="original_file" xlink:type="simple">https://binary.pensoft.net/fig/440031</uri></graphic></fig></tp:treatment-sec><ref-list><ref id="B12"><mixed-citation xmlns:xlink="http://www.w3.org/1999/xlink" xlink:type="simple"><person-group><name name-style="western"><surname>Maiwald</surname><given-names>V</given-names></name></person-group> (<year>1904</year>) Geschichte der Botanik in Böhmen. Wien, C. Fromme. <ext-link xlink:type="simple" ext-link-type="doi" xlink:href="10.5962/bhl.title.9667">https://doi.org/10.5962/bhl.title.9667</ext-link></mixed-citation></ref><ref id="B24"><mixed-citation xmlns:xlink="http://www.w3.org/1999/xlink" xlink:type="simple"><person-group><name name-style="western"><surname>Skočdopolová</surname><given-names>B</given-names></name></person-group> (<year>1995</year>) <article-title>Historie herbářů Tadeáše Haenkeho a jejich zpracování v Preslově díle Reliquiae Haenkeanae [History of the herbarium collections of T. Haenke, and their evaluation in Presl, Reliquiae Haenkeanae].</article-title><source>Zprávy Československé Botanické Společnosti při Československé Akademii Věd</source><volume>30</volume>: <fpage>161</fpage>–<lpage>166</lpage>.</mixed-citation></ref><ref id="B6"><mixed-citation xmlns:xlink="http://www.w3.org/1999/xlink" xlink:type="simple"><person-group><name name-style="western"><surname>Domina</surname><given-names>G</given-names></name><name name-style="western"><surname>Štěpánek</surname><given-names>J</given-names></name></person-group> (<year>2009</year>) <article-title>Typification of the name <italic><tp:taxon-name><tp:taxon-name-part taxon-name-part-type="genus">Orobanche</tp:taxon-name-part> <tp:taxon-name-part taxon-name-part-type="species">canescens</tp:taxon-name-part></tp:taxon-name></italic> C.Presl (<italic><tp:taxon-name><tp:taxon-name-part taxon-name-part-type="genus">Orobanchaceae</tp:taxon-name-part></tp:taxon-name></italic>) with taxonomic notes.</article-title><source>Candollea</source><volume>64</volume>: <fpage>31</fpage>–<lpage>37</lpage>.</mixed-citation></ref><ref id="B20"><mixed-citation xmlns:xlink="http://www.w3.org/1999/xlink" xlink:type="simple"><person-group><name name-style="western"><surname>Presl</surname><given-names>CB</given-names></name></person-group> (<year>1826</year>) Flora sicula, exibens plantas vasculosas in Sicilia aut sponte crescentes aut frequentissime cultas, secundum systema naturale digestas. Tomus primus. Pragae, A. Borrosch. <ext-link xlink:type="simple" ext-link-type="uri" xlink:href="https://books.google.it/books?id=ZMwZAAAAYAAJ%26printsec=frontcover%26dq=intitle:Flora+intitle:sicula+inauthor:presl%26hl=it%26sa=X%26ved=0ahUKEwjVgbr2jb3nAhVL2KQKHflzDFQQ6AEIKTAA#v=onepage%26q%26f=false">https://books.google.it/books?id=ZMwZAAAAYAAJ&amp;printsec=frontcover&amp;dq=intitle:Flora+intitle:sicula+inauthor:presl&amp;hl=it&amp;sa=X&amp;ved=0ahUKEwjVgbr2jb3nAhVL2KQKHflzDFQQ6AEIKTAA#v=onepage&amp;q&amp;f=false</ext-link></mixed-citation></ref><ref id="B1"><mixed-citation xmlns:xlink="http://www.w3.org/1999/xlink" xlink:type="simple"><person-group><name name-style="western"><surname>Bartolucci</surname><given-names>F</given-names></name><name name-style="western"><surname>Peruzzi</surname><given-names>L</given-names></name><name name-style="western"><surname>Galasso</surname><given-names>G</given-names></name><name name-style="western"><surname>Albano</surname><given-names>A</given-names></name><name name-style="western"><surname>Alessandrini</surname><given-names>A</given-names></name><name name-style="western"><surname>Ardenghi</surname><given-names>NMG</given-names></name><name name-style="western"><surname>Astuti</surname><given-names>G</given-names></name><name name-style="western"><surname>Bacchetta</surname><given-names>G</given-names></name><name name-style="western"><surname>Ballelli</surname><given-names>S</given-names></name><name name-style="western"><surname>Banfi</surname><given-names>E</given-names></name><name name-style="western"><surname>Barberis</surname><given-names>G</given-names></name><name name-style="western"><surname>Bernardo</surname><given-names>L</given-names></name><name name-style="western"><surname>Bouvet</surname><given-names>D</given-names></name><name name-style="western"><surname>Bovio</surname><given-names>M</given-names></name><name name-style="western"><surname>Cecchi</surname><given-names>L</given-names></name><name name-style="western"><surname>Di Pietro</surname><given-names>R</given-names></name><name name-style="western"><surname>Domina</surname><given-names>G</given-names></name><name name-style="western"><surname>Fascetti</surname><given-names>S</given-names></name><name name-style="western"><surname>Fenu</surname><given-names>G</given-names></name><name name-style="western"><surname>Festi</surname><given-names>F</given-names></name><name name-style="western"><surname>Foggi</surname><given-names>B</given-names></name><name name-style="western"><surname>Gallo</surname><given-names>L</given-names></name><name name-style="western"><surname>Gubellini</surname><given-names>L</given-names></name><name name-style="western"><surname>Gottschlich</surname><given-names>G</given-names></name><name name-style="western"><surname>Guiggi</surname><given-names>A</given-names></name><name name-style="western"><surname>Iamonico</surname><given-names>D</given-names></name><name name-style="western"><surname>Iberite</surname><given-names>M</given-names></name><name name-style="western"><surname>Jiménez-Mejías</surname><given-names>P</given-names></name><name name-style="western"><surname>Lattanzi</surname><given-names>E</given-names></name><name name-style="western"><surname>Martinetto</surname><given-names>E</given-names></name><name name-style="western"><surname>Masin</surname><given-names>RR</given-names></name><name name-style="western"><surname>Medagli</surname><given-names>P</given-names></name><name name-style="western"><surname>Passalacqua</surname><given-names>NG</given-names></name><name name-style="western"><surname>Peccenini</surname><given-names>S</given-names></name><name name-style="western"><surname>Pennesi</surname><given-names>R</given-names></name><name name-style="western"><surname>Pierini</surname><given-names>B</given-names></name><name name-style="western"><surname>Poldini</surname><given-names>L</given-names></name><name name-style="western"><surname>Prosser</surname><given-names>F</given-names></name><name name-style="western"><surname>Raimondo</surname><given-names>FM</given-names></name><name name-style="western"><surname>Marchetti</surname><given-names>D</given-names></name><name name-style="western"><surname>Roma-Marzio</surname><given-names>F</given-names></name><name name-style="western"><surname>Rosati</surname><given-names>L</given-names></name><name name-style="western"><surname>Santangelo</surname><given-names>A</given-names></name><name name-style="western"><surname>Scoppola</surname><given-names>A</given-names></name><name name-style="western"><surname>Scortegagna</surname><given-names>A</given-names></name><name name-style="western"><surname>Selvaggi</surname><given-names>A</given-names></name><name name-style="western"><surname>Selvi</surname><given-names>F</given-names></name><name name-style="western"><surname>Soldano</surname><given-names>A</given-names></name><name name-style="western"><surname>Stinca</surname><given-names>A</given-names></name><name name-style="western"><surname>Wagensommer</surname><given-names>RP</given-names></name><name name-style="western"><surname>Wilhalm</surname><given-names>T</given-names></name><name name-style="western"><surname>Conti</surname><given-names>F</given-names></name></person-group> (<year>2018</year>) <article-title>An updated checklist of the vascular flora native to Italy.</article-title><source>Plant Biosystems</source><volume>152</volume>(<issue>2</issue>): <fpage>179</fpage>–<lpage>303</lpage>. <ext-link xlink:type="simple" ext-link-type="doi" xlink:href="10.1080/11263504.2017.1419996">https://doi.org/10.1080/11263504.2017.1419996</ext-link></mixed-citation></ref><ref id="B3"><mixed-citation xmlns:xlink="http://www.w3.org/1999/xlink" xlink:type="simple"><person-group><name name-style="western"><surname>Burdet</surname><given-names>HM</given-names></name></person-group> (<year>1978</year>) <article-title>Cartulae ad botanicorum graphicem. XIV.</article-title><source>Candollea</source><volume>33</volume>: <fpage>409</fpage>–<lpage>454</lpage>.</mixed-citation></ref><ref id="B9"><mixed-citation xmlns:xlink="http://www.w3.org/1999/xlink" xlink:type="simple"><person-group><name name-style="western"><surname>Fenaroli</surname><given-names>L</given-names></name></person-group> (<year>1970</year>) <article-title>Florae Garganicae Prodromus.</article-title><source>Webbia</source><volume>24</volume>(<issue>2</issue>): <fpage>435</fpage>–<lpage>578</lpage>. <ext-link xlink:type="simple" ext-link-type="doi" xlink:href="10.1080/00837792.1970.10669916">https://doi.org/10.1080/00837792.1970.10669916</ext-link></mixed-citation></ref><ref id="B25"><mixed-citation xmlns:xlink="http://www.w3.org/1999/xlink" xlink:type="simple"><person-group><name name-style="western"><surname>Stafleu</surname><given-names>FA</given-names></name><name name-style="western"><surname>Cowan</surname><given-names>RS</given-names></name></person-group> (<year>1983</year>) Taxonomic literature, ed. 2, vol. 4. Utrecht, Bohn, Scheltema &amp; Holkema. <ext-link xlink:type="simple" ext-link-type="doi" xlink:href="10.5962/bhl.title.48631">https://doi.org/10.5962/bhl.title.48631</ext-link></mixed-citation></ref><ref id="B26"><mixed-citation xmlns:xlink="http://www.w3.org/1999/xlink" xlink:type="simple"><person-group><name name-style="western"><surname>Stafleu</surname><given-names>FA</given-names></name><name name-style="western"><surname>Cowan</surname><given-names>RS</given-names></name></person-group> (<year>1985</year>) Taxonomic literature, ed. 2, vol. 5. Utrecht, Bohn, Scheltema &amp; Holkema. <ext-link xlink:type="simple" ext-link-type="doi" xlink:href="10.5962/bhl.title.48631">https://doi.org/10.5962/bhl.title.48631</ext-link></mixed-citation></ref><ref id="B22"><mixed-citation xmlns:xlink="http://www.w3.org/1999/xlink" xlink:type="simple"><person-group><name name-style="western"><surname>Roskov</surname><given-names>YR</given-names></name><name name-style="western"><surname>Bisby</surname><given-names>FA</given-names></name><name name-style="western"><surname>Zarucchi</surname><given-names>JL</given-names></name><name name-style="western"><surname>Schrire</surname><given-names>BD</given-names></name><name name-style="western"><surname>White</surname><given-names>RJ</given-names></name></person-group> (<year>2006</year>) ILDIS world database of legumes: draft checklist, version 10. ILDIS, Reading. [Cd-Rom] <ext-link xlink:type="simple" ext-link-type="uri" xlink:href="https://ildis.org/LegumeWeb10.01.shtml">https://ildis.org/LegumeWeb10.01.shtml</ext-link> [accessed 11.10.2019]</mixed-citation></ref><ref id="B8"><mixed-citation xmlns:xlink="http://www.w3.org/1999/xlink" xlink:type="simple"><institution xlink:type="simple">Euro+Med</institution> (<year>2006</year>) Euro+Med PlantBase - the information resource for Euro-Mediterranean plant diversity. <ext-link xlink:type="simple" ext-link-type="uri" xlink:href="http://ww2.bgbm.org/EuroPlusMed/">http://ww2.bgbm.org/EuroPlusMed/</ext-link> [accessed 10.01.2020]</mixed-citation></ref></ref-list></tp:taxon-treatment>
