# Supplementary material for: Typification and taxonomic remarks on five species names in Cytisus (Fabaceae)
Source: PhytoKeys. 2020 Aug 7;155:1–14. doi: 10.3897/phytokeys.155.54224 (PMC7428461; doi:10.3897/phytokeys.155.54224)
Supplement: XML Treatment for Cytisus spinescens [file phytokeys.155.54224-treatment4.xml]

<!DOCTYPE tp:taxon-treatment
  PUBLIC "-//TaxonX//DTD Taxonomic Treatment Publishing DTD v0 20100105//EN" "tax-treatment-NSO.dtd">
<tp:taxon-treatment xmlns:tp="http://www.plazi.org/taxpub"><tp:treatment-meta><kwd-group><label>Taxon classification</label><kwd><named-content xmlns:xlink="http://www.w3.org/1999/xlink" content-type="kingdom">Plantae</named-content></kwd><kwd><named-content xmlns:xlink="http://www.w3.org/1999/xlink" content-type="order">Fabales</named-content></kwd><kwd><named-content xmlns:xlink="http://www.w3.org/1999/xlink" content-type="family">Fabaceae</named-content></kwd></kwd-group><mixed-citation publication-type="journal"><person-group><name><surname>Domina</surname><given-names>Gianniantonio</given-names></name><name><surname>Bartolucci</surname><given-names>Fabrizio</given-names></name><name><surname>Mráz</surname><given-names>Patrik</given-names></name><name><surname>Peruzzi</surname><given-names>Lorenzo</given-names></name><name><surname>Conti</surname><given-names>Fabio</given-names></name><name><surname>Šída</surname><given-names>Otakar</given-names></name><name><surname>Galasso</surname><given-names>Gabriele</given-names></name></person-group><article-title>Typification and taxonomic remarks on five species names in <italic><tp:taxon-name><tp:taxon-name-part taxon-name-part-type="genus" reg="Cytisus">Cytisus</tp:taxon-name-part></tp:taxon-name></italic> (<tp:taxon-name><tp:taxon-name-part taxon-name-part-type="family">Fabaceae</tp:taxon-name-part></tp:taxon-name>)</article-title><source>PhytoKeys</source><day>07</day><month>8</month><year>2020</year><volume>155</volume><fpage>1</fpage><lpage>14</lpage><pub-id pub-id-type="doi">10.3897/phytokeys.155.54224</pub-id></mixed-citation></tp:treatment-meta><tp:nomenclature><tp:taxon-name><object-id xmlns:xlink="http://www.w3.org/1999/xlink" content-type="arpha" xlink:type="simple">786F91FA-28F7-5A11-B6A5-BC000F1AB011</object-id>
            <tp:taxon-name-part taxon-name-part-type="genus" reg="Cytisus">Cytisus</tp:taxon-name-part>
            <tp:taxon-name-part taxon-name-part-type="species" reg="spinescens">spinescens</tp:taxon-name-part>
          </tp:taxon-name><tp:taxon-authority>Sieber ex Spreng., Syst. Veg., ed. 16 3: 225. 1826. [January–March 1826]</tp:taxon-authority><tp:nomenclature-citation-list><tp:nomenclature-citation><tp:taxon-name><tp:taxon-name-part taxon-name-part-type="genus" reg="Spartium"/> <tp:taxon-name-part taxon-name-part-type="species" reg="spinescens"/></tp:taxon-name><comment>≡ <tp:taxon-name><tp:taxon-name-part taxon-name-part-type="genus" reg="Spartium">Spartium</tp:taxon-name-part> <tp:taxon-name-part taxon-name-part-type="species" reg="spinescens">spinescens</tp:taxon-name-part></tp:taxon-name> (Sieber ex Spreng.) Bertol., Fl. Ital. 7(3): 345. 1850. [June 1850] </comment></tp:nomenclature-citation><tp:nomenclature-citation><tp:taxon-name><tp:taxon-name-part taxon-name-part-type="genus" reg="Cytisus"/> <tp:taxon-name-part taxon-name-part-type="species" reg="candidus"/></tp:taxon-name><comment>≡ [after typification] <tp:taxon-name><tp:taxon-name-part taxon-name-part-type="genus" reg="Cytisus">Cytisus</tp:taxon-name-part> <tp:taxon-name-part taxon-name-part-type="species" reg="candidus">candidus</tp:taxon-name-part></tp:taxon-name> C.Presl </comment></tp:nomenclature-citation></tp:nomenclature-citation-list></tp:nomenclature><tp:treatment-sec sec-type="Ind. Loc" id="SECID0EBABG"><title>Ind. Loc.</title><p>“Mons Garganus Apul.” Puglia.</p></tp:treatment-sec><tp:treatment-sec sec-type="material" id="SECID0EGABG"><title>Type</title><p>(lectotype, here designated): Italy. [The label written by K.B. Presl] <italic><tp:taxon-name><tp:taxon-name-part taxon-name-part-type="genus" reg="Cytisus">Cytisus</tp:taxon-name-part> <tp:taxon-name-part taxon-name-part-type="species" reg="candidus">candidus</tp:taxon-name-part></tp:taxon-name></italic> Presl. / Mons Garganus Apulia / collegit Sieber // [printed label of F.W. Sieber: <tp:taxon-name><tp:taxon-name-part taxon-name-part-type="kingdom">Plantae</tp:taxon-name-part></tp:taxon-name><tp:taxon-name>Neapolitanae</tp:taxon-name> et Apulae] <tp:taxon-name><tp:taxon-name-part taxon-name-part-type="genus" reg="Cytisus">Cytisus</tp:taxon-name-part> <tp:taxon-name-part taxon-name-part-type="species" reg="spinosus">spinosus</tp:taxon-name-part></tp:taxon-name>, Dec. Stachelicter Bohnenbaum. Auf felsigten nakten Stellen der Südseite des Berges Gargano, May 1812, <italic>F.W. Sieber. s.n.</italic> (<abbrev xmlns:xlink="http://www.w3.org/1999/xlink" xlink:title="National Museum, Prague" xlink:type="simple">PR</abbrev> 375660!, Fig. <xref ref-type="fig" rid="F1">1C</xref>; isolectotype <abbrev xmlns:xlink="http://www.w3.org/1999/xlink" xlink:title="Charles University, Prague" xlink:type="simple">PRC</abbrev> 454917! [Fig. <xref ref-type="fig" rid="F1">1D</xref>], JE 00021324 [digital photo!], W 333912 [digital photo!, the plant in the left bottom corner and the plant in the right top corner][Fig. <xref ref-type="fig" rid="F2">2B</xref>]).</p></tp:treatment-sec><tp:treatment-sec sec-type="notes" id="SECID0EXBBG"><title>Note.</title><p>As Sprengel based his description on the exsiccata series collected and issued by F.W. Sieber, the best solution for typification would be to choose the specimen from Sieber’s collection seen by Sprengel himself. Unfortunately, after the death of his son, Sprengel’s rich herbarium was divided into many parts and sold in small portions to different specialists and institutions (<xref ref-type="bibr" rid="B26">Stafleu and Cowan 1985</xref>). The largest part, containing the collections of many botanists and among them also those by Sieber, was bought by B in 1890 (<xref ref-type="bibr" rid="B30">Urban 1891</xref>), and subsequently destroyed during World War II. We found unequivocal duplicates of this F.W.Sieber’s collection in herbaria <abbrev xmlns:xlink="http://www.w3.org/1999/xlink" xlink:title="National Museum, Prague" xlink:type="simple">PR</abbrev>, W and JE, and as shown above also in <abbrev xmlns:xlink="http://www.w3.org/1999/xlink" xlink:title="Charles University, Prague" xlink:type="simple">PRC</abbrev>, although incorrectly labelled later by Presl. It is interesting to note that Presl based his later homonym <italic><tp:taxon-name><tp:taxon-name-part taxon-name-part-type="genus" reg="Cytisus">C.</tp:taxon-name-part> <tp:taxon-name-part taxon-name-part-type="species" reg="spinescens">spinescens</tp:taxon-name-part></tp:taxon-name></italic> on a different gathering (Thomas’ collection), while he described <italic><tp:taxon-name><tp:taxon-name-part taxon-name-part-type="genus" reg="Cytisus">C.</tp:taxon-name-part> <tp:taxon-name-part taxon-name-part-type="species" reg="candidus">candidus</tp:taxon-name-part></tp:taxon-name></italic> on a F.W.Sieber’s gathering. As the above designated lectotype of <italic><tp:taxon-name><tp:taxon-name-part taxon-name-part-type="genus" reg="Cytisus">C.</tp:taxon-name-part> <tp:taxon-name-part taxon-name-part-type="species" reg="candidus">candidus</tp:taxon-name-part></tp:taxon-name></italic> belongs, without any doubt, also to the original material of <italic><tp:taxon-name><tp:taxon-name-part taxon-name-part-type="genus" reg="Cytisus">C.</tp:taxon-name-part> <tp:taxon-name-part taxon-name-part-type="species" reg="spinescens">spinescens</tp:taxon-name-part></tp:taxon-name></italic> Sieber ex Spreng, we designate it also as the lectotype of the latter name. <italic><tp:taxon-name><tp:taxon-name-part taxon-name-part-type="genus" reg="Cytisus">Cytisus</tp:taxon-name-part> <tp:taxon-name-part taxon-name-part-type="species" reg="candidus">candidus</tp:taxon-name-part></tp:taxon-name></italic> C.Presl thus becomes a homotypic synonym of the prioritary name <italic><tp:taxon-name><tp:taxon-name-part taxon-name-part-type="genus" reg="Cytisus">C.</tp:taxon-name-part> <tp:taxon-name-part taxon-name-part-type="species" reg="spinescens">spinescens</tp:taxon-name-part></tp:taxon-name></italic> Sieber ex Spreng.</p><p>This brings also another nomenclatural consequence: when treating <italic><tp:taxon-name><tp:taxon-name-part taxon-name-part-type="genus" reg="Cytisus">C.</tp:taxon-name-part> <tp:taxon-name-part taxon-name-part-type="species" reg="spinescens">spinescens</tp:taxon-name-part></tp:taxon-name></italic> Sieber ex Spreng. as a member of the separate genus <italic><tp:taxon-name><tp:taxon-name-part taxon-name-part-type="genus" reg="Chamaecytisus">Chamaecytisus</tp:taxon-name-part></tp:taxon-name></italic> Link, the correct name is <italic><tp:taxon-name><tp:taxon-name-part taxon-name-part-type="genus" reg="Chamaecytisus">Chamaecytisus</tp:taxon-name-part> <tp:taxon-name-part taxon-name-part-type="species" reg="spinescens">spinescens</tp:taxon-name-part></tp:taxon-name></italic> Rothm. This is because <xref ref-type="bibr" rid="B23">Rothmaler (1944)</xref> based his intended “new combination” on Presl’s illegitimate name, and thus accidentally published a replacement name (Art 58.1 of the ICN), which prevents making the combination based on legitimate Sprengel’s epithethon.</p></tp:treatment-sec><tp:treatment-sec><!--Section generated to contain objects referenced in tp:taxon-treatment.--><fig id="F1" position="float" orientation="portrait"><object-id xmlns:xlink="http://www.w3.org/1999/xlink" content-type="doi" xlink:type="simple">10.3897/phytokeys.155.54224.figure1</object-id><object-id xmlns:xlink="http://www.w3.org/1999/xlink" content-type="arpha" xlink:type="simple">F7ACDD44-1914-5B46-847B-BD589834C157</object-id><label>Figure 1.</label><caption><p><bold>A</bold> The specimen of <italic><tp:taxon-name><tp:taxon-name-part taxon-name-part-type="genus" reg="Cytisus">Cytisus</tp:taxon-name-part> <tp:taxon-name-part taxon-name-part-type="species" reg="affinis">affinis</tp:taxon-name-part></tp:taxon-name></italic> C.Presl (<abbrev xmlns:xlink="http://www.w3.org/1999/xlink" xlink:title="Charles University, Prague" xlink:type="simple">PRC</abbrev> 450903) here designated as lectotype of the name <bold>B</bold> The specimen of <italic><tp:taxon-name><tp:taxon-name-part taxon-name-part-type="genus" reg="Cytisus">C.</tp:taxon-name-part> <tp:taxon-name-part taxon-name-part-type="species" reg="affinis">affinis</tp:taxon-name-part></tp:taxon-name></italic> C.Presl (<abbrev xmlns:xlink="http://www.w3.org/1999/xlink" xlink:title="National Museum, Prague" xlink:type="simple">PR</abbrev> 375413) <bold>C</bold> The specimen (<abbrev xmlns:xlink="http://www.w3.org/1999/xlink" xlink:title="National Museum, Prague" xlink:type="simple">PR</abbrev> 375660) here designated as lectotype of the names <italic><tp:taxon-name><tp:taxon-name-part taxon-name-part-type="genus" reg="Cytisus">C.</tp:taxon-name-part> <tp:taxon-name-part taxon-name-part-type="species" reg="candidus">candidus</tp:taxon-name-part></tp:taxon-name></italic> C.Presl and <italic><tp:taxon-name><tp:taxon-name-part taxon-name-part-type="genus" reg="Cytisus">C.</tp:taxon-name-part> <tp:taxon-name-part taxon-name-part-type="species" reg="spinescens">spinescens</tp:taxon-name-part></tp:taxon-name></italic> Sieber ex Spreng. <bold>D</bold> The specimen of <italic><tp:taxon-name><tp:taxon-name-part taxon-name-part-type="genus" reg="Cytisus">C.</tp:taxon-name-part> <tp:taxon-name-part taxon-name-part-type="species" reg="candidus">candidus</tp:taxon-name-part></tp:taxon-name></italic> C.Presl (<abbrev xmlns:xlink="http://www.w3.org/1999/xlink" xlink:title="Charles University, Prague" xlink:type="simple">PRC</abbrev> 454917) here designated as isolectotype of the name (all photos reproduced with permission).</p></caption><graphic xmlns:xlink="http://www.w3.org/1999/xlink" xlink:href="phytokeys-155-001-g001.jpg" position="float" orientation="portrait" xlink:type="simple" id="oo_440031.jpg"><uri content-type="original_file" xlink:type="simple">https://binary.pensoft.net/fig/440031</uri></graphic></fig><fig id="F2" position="float" orientation="portrait"><object-id xmlns:xlink="http://www.w3.org/1999/xlink" content-type="doi" xlink:type="simple">10.3897/phytokeys.155.54224.figure2</object-id><object-id xmlns:xlink="http://www.w3.org/1999/xlink" content-type="arpha" xlink:type="simple">776532EC-C36D-583E-BED8-E8811704BFE0</object-id><label>Figure 2.</label><caption><p><bold>A</bold> The specimen <abbrev xmlns:xlink="http://www.w3.org/1999/xlink" xlink:title="National Museum, Prague" xlink:type="simple">PR</abbrev> 375417 here designated as lectotype of <italic><tp:taxon-name><tp:taxon-name-part taxon-name-part-type="genus" reg="Cytisus">Cytisus</tp:taxon-name-part> <tp:taxon-name-part taxon-name-part-type="species" reg="spinescens">spinescens</tp:taxon-name-part></tp:taxon-name></italic> C.Presl, <italic>nom. illeg.</italic><bold>B</bold> The herbarium sheet W 333912 bearing on the right bottom corner the isolectotype here designated of <italic><tp:taxon-name><tp:taxon-name-part taxon-name-part-type="genus" reg="Cytisus">C.</tp:taxon-name-part> <tp:taxon-name-part taxon-name-part-type="species" reg="spinescens">spinescens</tp:taxon-name-part></tp:taxon-name></italic> C.Presl and on the right top and on the left bottom corners the isolectotypes of <italic><tp:taxon-name><tp:taxon-name-part taxon-name-part-type="genus" reg="Cytisus">C.</tp:taxon-name-part> <tp:taxon-name-part taxon-name-part-type="species" reg="candidus">candidus</tp:taxon-name-part></tp:taxon-name></italic> C.Presl <bold>C</bold> The specimen <abbrev xmlns:xlink="http://www.w3.org/1999/xlink" xlink:title="Charles University, Prague" xlink:type="simple">PRC</abbrev> 450971 here designated as isolectotype of <italic><tp:taxon-name><tp:taxon-name-part taxon-name-part-type="genus" reg="Cytisus">C.</tp:taxon-name-part> <tp:taxon-name-part taxon-name-part-type="species" reg="spinescens">spinescens</tp:taxon-name-part></tp:taxon-name></italic> C.Presl, <italic>nom. illeg.</italic><bold>D</bold> The specimen <abbrev xmlns:xlink="http://www.w3.org/1999/xlink" xlink:title="Charles University, Prague" xlink:type="simple">PRC</abbrev> 452282 here designated as isolectotype of <italic><tp:taxon-name><tp:taxon-name-part taxon-name-part-type="genus" reg="Cytisus">C.</tp:taxon-name-part> <tp:taxon-name-part taxon-name-part-type="species" reg="spinescens">spinescens</tp:taxon-name-part></tp:taxon-name></italic> C.Presl, <italic>nom. illeg.</italic> (all photos reproduced with permission).</p></caption><graphic xmlns:xlink="http://www.w3.org/1999/xlink" xlink:href="phytokeys-155-001-g002.jpg" position="float" orientation="portrait" xlink:type="simple" id="oo_440032.jpg"><uri content-type="original_file" xlink:type="simple">https://binary.pensoft.net/fig/440032</uri></graphic></fig></tp:treatment-sec><ref-list><ref id="B26"><mixed-citation xmlns:xlink="http://www.w3.org/1999/xlink" xlink:type="simple"><person-group><name name-style="western"><surname>Stafleu</surname><given-names>FA</given-names></name><name name-style="western"><surname>Cowan</surname><given-names>RS</given-names></name></person-group> (<year>1985</year>) Taxonomic literature, ed. 2, vol. 5. Utrecht, Bohn, Scheltema &amp; Holkema. <ext-link xlink:type="simple" ext-link-type="doi" xlink:href="10.5962/bhl.title.48631">https://doi.org/10.5962/bhl.title.48631</ext-link></mixed-citation></ref><ref id="B30"><mixed-citation xmlns:xlink="http://www.w3.org/1999/xlink" xlink:type="simple"><person-group><name name-style="western"><surname>Urban</surname><given-names>J</given-names></name></person-group> (<year>1891</year>) Der Königl. botanische Garten und botanische Museum zu Berlin in den Jahren 1878–1892. Botanische Jahrbücher für Systematik, Pflanzengeschichte und Pflanzengeographie 14(suppl. 32): 9–64. <ext-link xlink:type="simple" ext-link-type="uri" xlink:href="https://www.biodiversitylibrary.org/item/672#page/664/mode/1up">https://www.biodiversitylibrary.org/item/672#page/664/mode/1up</ext-link></mixed-citation></ref><ref id="B23"><mixed-citation xmlns:xlink="http://www.w3.org/1999/xlink" xlink:type="simple"><person-group><name name-style="western"><surname>Rothmaler</surname><given-names>WHP</given-names></name></person-group> (<year>1944</year>) <article-title>Die Gliederung der Gattung <italic><tp:taxon-name><tp:taxon-name-part taxon-name-part-type="genus">Cytisus</tp:taxon-name-part></tp:taxon-name></italic> L.</article-title><source>Feddes Repertorium Specierum Novarum Regni Vegetabilis</source><volume>53</volume>(<issue>2</issue>): <fpage>137</fpage>–<lpage>150</lpage>. <ext-link xlink:type="simple" ext-link-type="doi" xlink:href="10.1002/fedr.19440530208">https://doi.org/10.1002/fedr.19440530208</ext-link></mixed-citation></ref></ref-list></tp:taxon-treatment>
