# Supplementary material for: Typification and taxonomic remarks on five species names in Cytisus (Fabaceae)
Source: PhytoKeys. 2020 Aug 7;155:1–14. doi: 10.3897/phytokeys.155.54224 (PMC7428461; doi:10.3897/phytokeys.155.54224)
Supplement: XML Treatment for Cytisus villosus [file phytokeys.155.54224-treatment5.xml]

<!DOCTYPE tp:taxon-treatment
  PUBLIC "-//TaxonX//DTD Taxonomic Treatment Publishing DTD v0 20100105//EN" "tax-treatment-NSO.dtd">
<tp:taxon-treatment xmlns:tp="http://www.plazi.org/taxpub"><tp:treatment-meta><kwd-group><label>Taxon classification</label><kwd><named-content xmlns:xlink="http://www.w3.org/1999/xlink" content-type="kingdom">Plantae</named-content></kwd><kwd><named-content xmlns:xlink="http://www.w3.org/1999/xlink" content-type="order">Fabales</named-content></kwd><kwd><named-content xmlns:xlink="http://www.w3.org/1999/xlink" content-type="family">Fabaceae</named-content></kwd></kwd-group><mixed-citation publication-type="journal"><person-group><name><surname>Domina</surname><given-names>Gianniantonio</given-names></name><name><surname>Bartolucci</surname><given-names>Fabrizio</given-names></name><name><surname>Mráz</surname><given-names>Patrik</given-names></name><name><surname>Peruzzi</surname><given-names>Lorenzo</given-names></name><name><surname>Conti</surname><given-names>Fabio</given-names></name><name><surname>Šída</surname><given-names>Otakar</given-names></name><name><surname>Galasso</surname><given-names>Gabriele</given-names></name></person-group><article-title>Typification and taxonomic remarks on five species names in <italic><tp:taxon-name><tp:taxon-name-part taxon-name-part-type="genus" reg="Cytisus">Cytisus</tp:taxon-name-part></tp:taxon-name></italic> (<tp:taxon-name><tp:taxon-name-part taxon-name-part-type="family">Fabaceae</tp:taxon-name-part></tp:taxon-name>)</article-title><source>PhytoKeys</source><day>07</day><month>8</month><year>2020</year><volume>155</volume><fpage>1</fpage><lpage>14</lpage><pub-id pub-id-type="doi">10.3897/phytokeys.155.54224</pub-id></mixed-citation></tp:treatment-meta><tp:nomenclature><tp:taxon-name><object-id xmlns:xlink="http://www.w3.org/1999/xlink" content-type="arpha" xlink:type="simple">3CE5CA0F-7251-5287-9D00-BBCE1AE53847</object-id>
            <tp:taxon-name-part taxon-name-part-type="genus" reg="Cytisus">Cytisus</tp:taxon-name-part>
            <tp:taxon-name-part taxon-name-part-type="species" reg="villosus">villosus</tp:taxon-name-part>
          </tp:taxon-name><tp:taxon-authority>Pourr., Hist. &amp; Mém. Acad. Roy. Sci. Toulouse 3: 317. 1788.</tp:taxon-authority><tp:nomenclature-citation-list><tp:nomenclature-citation><tp:taxon-name><tp:taxon-name-part taxon-name-part-type="genus" reg="Cytisus"/> <tp:taxon-name-part taxon-name-part-type="species" reg="triflorus"/></tp:taxon-name><comment>≡ [after typification] <tp:taxon-name><tp:taxon-name-part taxon-name-part-type="genus" reg="Cytisus">Cytisus</tp:taxon-name-part> <tp:taxon-name-part taxon-name-part-type="species" reg="triflorus">triflorus</tp:taxon-name-part></tp:taxon-name> L’Hér., non Lam., nom. illeg. </comment></tp:nomenclature-citation></tp:nomenclature-citation-list></tp:nomenclature><tp:treatment-sec sec-type="Ind. Loc" id="SECID0E2GBG"><title>Ind. Loc.</title><p>“Aux environs de Narbonne, à Fontlaurier”. France</p></tp:treatment-sec><tp:treatment-sec sec-type="material" id="SECID0EAHBG"><title>Type</title><p>(neotype, here designated): Algeria. In montibus prope Algeriam, <italic>s.d.</italic>, R. L. Desfontaines, <italic>s.n.</italic> (G 00007761 [digital photo!] image: <ext-link xmlns:xlink="http://www.w3.org/1999/xlink" xlink:type="simple" ext-link-type="uri" xlink:href="https://www.ville-ge.ch/musinfo/bd/cjb/chg/adetail.php?id=30955">https://www.ville-ge.ch/musinfo/bd/cjb/chg/adetail.php?id=30955</ext-link>).</p></tp:treatment-sec><tp:treatment-sec sec-type="notes" id="SECID0EPHBG"><title>Note.</title><p>We did not find any original material for this name either in MAF (MAF-Pourret collection), and P (the general collection and the special Pourret’s collection named “<italic><tp:taxon-name><tp:taxon-name-part taxon-name-part-type="genus" reg="Chloris">Chloris</tp:taxon-name-part> <tp:taxon-name-part taxon-name-part-type="species" reg="narbonensis">narbonensis</tp:taxon-name-part></tp:taxon-name></italic>”), where Pierre André Pourret’s (1754–1818) collections are mainly kept (<xref ref-type="bibr" rid="B25">Stafleu and Cowan 1983</xref>), or in other relevant herbaria (BM, FI, MPU, and UPS; see <xref ref-type="bibr" rid="B25">Stafleu and Cowan 1983</xref>: 368). It seems, therefore, that the original material for this name is lost. This possibility is not surprising giving Pourret’s dramatic escape from France to Spain in 1789 and his forced exile (<xref ref-type="bibr" rid="B11">Galibert 1856</xref>), followed by several war events (<xref ref-type="bibr" rid="B25">Stafleu and Cowan 1983</xref>: 368). Because the original material of <italic><tp:taxon-name><tp:taxon-name-part taxon-name-part-type="genus" reg="Cytisus">C.</tp:taxon-name-part> <tp:taxon-name-part taxon-name-part-type="species" reg="villosus">villosus</tp:taxon-name-part></tp:taxon-name></italic> is lost, we have decided to choose a neotype represented by the specimen G00007761 housed at G-DC. This specimen has been previously selected by Cristofolini and Fumeaux (Cristofolini and Troia 2006) as the lectotype of <italic><tp:taxon-name><tp:taxon-name-part taxon-name-part-type="genus" reg="Cytisus">C.</tp:taxon-name-part> <tp:taxon-name-part taxon-name-part-type="species" reg="triflorus">triflorus</tp:taxon-name-part></tp:taxon-name></italic> L’Hér. [1791]; an illegitimate name (a later homonym of <italic><tp:taxon-name><tp:taxon-name-part taxon-name-part-type="genus" reg="Cytisus">C.</tp:taxon-name-part> <tp:taxon-name-part taxon-name-part-type="species" reg="triflorus">triflorus</tp:taxon-name-part></tp:taxon-name></italic> Lam. [1786]) being conspecific with <italic><tp:taxon-name><tp:taxon-name-part taxon-name-part-type="genus" reg="Cytisus">C.</tp:taxon-name-part> <tp:taxon-name-part taxon-name-part-type="species" reg="villosus">villosus</tp:taxon-name-part></tp:taxon-name></italic> Pourr. (see <xref ref-type="bibr" rid="B18">Polhill 1978</xref>; Cristofolini and Troia 2006). Importantly, as <italic><tp:taxon-name><tp:taxon-name-part taxon-name-part-type="genus" reg="Cytisus">Cytisus</tp:taxon-name-part> <tp:taxon-name-part taxon-name-part-type="species" reg="triflorus">triflorus</tp:taxon-name-part></tp:taxon-name></italic> L’Hér. has been accepted as the conserved type for the generic name <italic><tp:taxon-name><tp:taxon-name-part taxon-name-part-type="genus" reg="Cytisus">Cytisus</tp:taxon-name-part></tp:taxon-name></italic> Desf., nom. cons. (Appendix III of the ICN), it becomes automatically a homotypic synonym of <italic><tp:taxon-name><tp:taxon-name-part taxon-name-part-type="genus" reg="Cytisus">Cytisus</tp:taxon-name-part> <tp:taxon-name-part taxon-name-part-type="species" reg="villosus">villosus</tp:taxon-name-part></tp:taxon-name></italic> Pourr. – which is the accepted name of the generitype of this genus.</p></tp:treatment-sec><ref-list><ref id="B25"><mixed-citation xmlns:xlink="http://www.w3.org/1999/xlink" xlink:type="simple"><person-group><name name-style="western"><surname>Stafleu</surname><given-names>FA</given-names></name><name name-style="western"><surname>Cowan</surname><given-names>RS</given-names></name></person-group> (<year>1983</year>) Taxonomic literature, ed. 2, vol. 4. Utrecht, Bohn, Scheltema &amp; Holkema. <ext-link xlink:type="simple" ext-link-type="doi" xlink:href="10.5962/bhl.title.48631">https://doi.org/10.5962/bhl.title.48631</ext-link></mixed-citation></ref><ref id="B11"><mixed-citation xmlns:xlink="http://www.w3.org/1999/xlink" xlink:type="simple"><person-group><name name-style="western"><surname>Galibert</surname><given-names>L</given-names></name></person-group> (<year>1856</year>) Biographie de Pierre-André Pourret. Narbonne, Imprimerie D’Emmanuel Caillard.</mixed-citation></ref><ref id="B18"><mixed-citation xmlns:xlink="http://www.w3.org/1999/xlink" xlink:type="simple"><person-group><name name-style="western"><surname>Polhill</surname><given-names>RM</given-names></name></person-group> (<year>1978</year>) Proposal to conserve and retypify the name <tp:taxon-name><tp:taxon-name-part taxon-name-part-type="genus">Cytisus</tp:taxon-name-part></tp:taxon-name> (<tp:taxon-name><tp:taxon-name-part taxon-name-part-type="genus"/><tp:taxon-name-part taxon-name-part-type="subgenus">Leguminosae</tp:taxon-name-part></tp:taxon-name>). Taxon 27(5/6): 556–559. <ext-link xlink:type="simple" ext-link-type="doi" xlink:href="10.2307/1219931">https://doi.org/10.2307/1219931</ext-link></mixed-citation></ref></ref-list></tp:taxon-treatment>
